# Supplementary material for: Hexyl (E)-3-(3,4-dihy­droxy­phen­yl)acrylate
Source: Acta Crystallogr Sect E Struct Rep Online. 2011 Dec 10;68(Pt 1):o78. doi: 10.1107/S1600536811051671 (PMC3254431; doi:10.1107/S1600536811051671)
Supplement: Supplementary file 1 [file e-68-00o78-sup1.cif]

##############################################################################
#                                                                            #
# This CIF contains the data in a paper accepted for publication in          #
# Acta Crystallographica Section E. It conforms to the requirements of       #
# Notes for Authors for Acta Crystallographica Section E, and has been       #
# peer reviewed under the auspices of the IUCr Commission on Journals.       #
#                                                                            #
# Full details of the Crystallographic Information File format               #
# are given in the paper "The Crystallographic Information File (CIF):       #
# a New Standard Archive File for Crystallography" by S. R. Hall, F. H.      #
# Allen and I. D. Brown [Acta Cryst. (1991), A47, 655-685].                  #
#                                                                            #
# The current version of the core CIF dictionary is obtainable from          #
# ftp://ftp.iucr.org/pub/cif_core.dic.                                       #
#                                                                            #
# Software is freely available for graphical display of the structure(s)     #
# in this CIF. For information consult the CIF software page                 #
# http://www.iucr.org/resources/cif/software.                                #
#                                                                            #
# This file may be used for bona fide research purposes within the           #
# scientific community so long as proper attribution is given to the journal # 
# article from which it was obtained.                                        #
#                                                                            #
##############################################################################
data_I
_audit_creation_method     SHELXL-97
_chemical_name_systematic
;
Hexyl (<i>E</i>)-3-(3,4-dihydroxyphenyl)acrylate
;
_chemical_name_common     ?
_chemical_formula_moiety     'C15 H20 O4'
_chemical_formula_sum     'C15 H20 O4'
_chemical_formula_iupac     'C15 H20 O4'
_chemical_formula_weight     264.31
_chemical_melting_point     ?
_symmetry_cell_setting     triclinic
_symmetry_space_group_name_H-M     'P -1'
_symmetry_space_group_name_Hall     '-P 1'
loop_
    _symmetry_equiv_pos_as_xyz
    'x, y, z'
    '-x, -y, -z'
_cell_length_a     5.2920(11)
_cell_length_b     10.689(2)
_cell_length_c     12.732(3)
_cell_angle_alpha     95.45(3)
_cell_angle_beta     92.76(3)
_cell_angle_gamma     96.84(3)
_cell_volume     710.6(2)
_cell_formula_units_Z     2
_cell_measurement_reflns_used     25
_cell_measurement_theta_min     9
_cell_measurement_theta_max     13
_cell_measurement_temperature     293(2)
_exptl_crystal_description     block
_exptl_crystal_colour     brown
_exptl_crystal_size_max     0.20
_exptl_crystal_size_mid     0.10
_exptl_crystal_size_min     0.10
_exptl_crystal_density_diffrn     1.235
_exptl_crystal_density_meas     ?
_exptl_crystal_density_method     'not measured'
_exptl_crystal_F_000     284
_exptl_absorpt_coefficient_mu     0.089
_exptl_absorpt_correction_type     psi-scan
_exptl_absorpt_process_details     '(North <i>et al.</i>, 1968)'
_exptl_absorpt_correction_T_min     0.9825
_exptl_absorpt_correction_T_max     0.9912
_exptl_special_details     ?
_diffrn_ambient_temperature     293(2)
_diffrn_radiation_type     MoK\a
_diffrn_radiation_wavelength     0.71073
_diffrn_radiation_source     'fine-focus sealed tube'
_diffrn_radiation_monochromator     graphite
_diffrn_measurement_device_type     'Enraf--Nonius CAD-4'
_diffrn_measurement_method     \w/2\q
_diffrn_detector_area_resol_mean     ?
_diffrn_reflns_number     2912
_diffrn_reflns_av_R_equivalents     0.0224
_diffrn_reflns_av_sigmaI/netI     0.0459
_diffrn_reflns_theta_min     1.61
_diffrn_reflns_theta_max     25.37
_diffrn_reflns_theta_full     25.37
_diffrn_measured_fraction_theta_max     1.000
_diffrn_measured_fraction_theta_full     1.000
_diffrn_reflns_limit_h_min     0
_diffrn_reflns_limit_h_max     6
_diffrn_reflns_limit_k_min     -12
_diffrn_reflns_limit_k_max     12
_diffrn_reflns_limit_l_min     -15
_diffrn_reflns_limit_l_max     15
_diffrn_standards_number     3
_diffrn_standards_interval_count     200
_diffrn_standards_interval_time     2
_diffrn_standards_decay_%     1
_refine_special_details
;
Refinement of <i>F</i>^2^ against ALL reflections. The weighted <i>R</i>-factor
<i>wR</i> and goodness of fit <i>S</i> are based on <i>F</i>^2^, conventional
<i>R</i>-factors <i>R</i> are based on <i>F</i>, with <i>F</i> set to zero for
negative <i>F</i>^2^. The threshold expression of <i>F</i>^2^ >
\s(<i>F</i>^2^) is used only for calculating <i>R</i>-factors(gt) <i>etc</i>.
and is not relevant to the choice of reflections for refinement.
<i>R</i>-factors based on <i>F</i>^2^ are statistically about twice as large
as those based on <i>F</i>, and <i>R</i>- factors based on ALL data will be
even larger.
;
_reflns_number_total     2608
_reflns_number_gt     1515
_reflns_threshold_expression     I>2sigma(I)
_refine_ls_structure_factor_coef     Fsqd
_refine_ls_matrix_type     full
_refine_ls_R_factor_all     0.1112
_refine_ls_R_factor_gt     0.0610
_refine_ls_wR_factor_gt     0.1469
_refine_ls_wR_factor_ref     0.1780
_refine_ls_goodness_of_fit_ref     1.004
_refine_ls_restrained_S_all     1.004
_refine_ls_number_reflns     2608
_refine_ls_number_parameters     172
_refine_ls_number_restraints     0
_refine_ls_hydrogen_treatment     constr
_refine_ls_weighting_scheme     calc
_refine_ls_weighting_details
         'calc w=1/[\s^2^(Fo^2^)+(0.0850P)^2^+0.0960P] where P=(Fo^2^+2Fc^2^)/3'
_atom_sites_solution_hydrogens     geom
_atom_sites_solution_primary     direct
_atom_sites_solution_secondary     difmap
_refine_ls_shift/su_max     0.000
_refine_ls_shift/su_mean     0.000
_refine_diff_density_max     0.185
_refine_diff_density_min     -0.280
_refine_ls_extinction_method     none
_refine_ls_extinction_coef     ?
loop_
    _atom_type_symbol
    _atom_type_description
    _atom_type_scat_dispersion_real
    _atom_type_scat_dispersion_imag
    _atom_type_scat_source
    'C' 'C' 0.0033 0.0016
                         'International Tables Vol C Tables 4.2.6.8 and 6.1.1.4'
    'H' 'H' 0.0000 0.0000
                         'International Tables Vol C Tables 4.2.6.8 and 6.1.1.4'
    'O' 'O' 0.0106 0.0060
                         'International Tables Vol C Tables 4.2.6.8 and 6.1.1.4'
_computing_data_collection     'CAD-4 EXPRESS (Enraf--Nonius, 1994)'
_computing_cell_refinement     'CAD-4 EXPRESS (Enraf--Nonius, 1994)'
_computing_data_reduction     'XCAD4 (Harms & Wocadlo, 1995)'
_computing_structure_solution     'SHELXS97 (Sheldrick, 2008)'
_computing_structure_refinement     'SHELXL97 (Sheldrick, 2008)'
_computing_molecular_graphics     'SHELXTL (Sheldrick, 2008)'
_computing_publication_material     'PLATON (Spek, 2009)'
loop_
    _atom_site_type_symbol
    _atom_site_label
    _atom_site_fract_x
    _atom_site_fract_y
    _atom_site_fract_z
    _atom_site_U_iso_or_equiv
    _atom_site_adp_type
    _atom_site_calc_flag
    _atom_site_refinement_flags
    _atom_site_occupancy
    _atom_site_symmetry_multiplicity
    _atom_site_disorder_assembly
    _atom_site_disorder_group
    O O1 0.7392(4) 0.09426(17) 0.38828(16) 0.0649(6) Uani d . 1 1 . .
    H H1A 0.6881 0.0408 0.4304 0.078 Uiso d R 1 1 . .
    C C1 0.5906(5) 0.3938(2) 0.3065(2) 0.0504(7) Uani d . 1 1 . .
    H H1B 0.6496 0.4508 0.2597 0.060 Uiso calc R 1 1 . .
    O O2 0.3463(4) 0.13532(16) 0.51361(14) 0.0564(6) Uani d . 1 1 . .
    H H2A 0.2394 0.1617 0.5516 0.085 Uiso calc R 1 1 . .
    C C2 0.7038(5) 0.2853(2) 0.3144(2) 0.0528(8) Uani d . 1 1 . .
    H H2B 0.8390 0.2700 0.2730 0.063 Uiso calc R 1 1 . .
    C C3 0.6192(5) 0.1991(2) 0.3832(2) 0.0463(7) Uani d . 1 1 . .
    O O3 0.0120(4) 0.75695(18) 0.36537(16) 0.0685(7) Uani d . 1 1 . .
    O O4 0.2768(4) 0.81988(16) 0.24479(15) 0.0571(6) Uani d . 1 1 . .
    C C4 0.4190(5) 0.2232(2) 0.4456(2) 0.0434(7) Uani d . 1 1 . .
    C C5 0.3053(5) 0.3312(2) 0.43703(19) 0.0440(7) Uani d . 1 1 . .
    H H5A 0.1696 0.3462 0.4783 0.053 Uiso calc R 1 1 . .
    C C6 0.3883(5) 0.4188(2) 0.36794(19) 0.0420(6) Uani d . 1 1 . .
    C C7 0.2635(5) 0.5329(2) 0.36356(19) 0.0443(7) Uani d . 1 1 . .
    H H7A 0.1264 0.5394 0.4059 0.053 Uiso calc R 1 1 . .
    C C8 0.3218(5) 0.6278(2) 0.3067(2) 0.0505(7) Uani d . 1 1 . .
    H H8A 0.4555 0.6237 0.2622 0.061 Uiso calc R 1 1 . .
    C C9 0.1864(5) 0.7388(2) 0.3105(2) 0.0466(7) Uani d . 1 1 . .
    C C10 0.1571(6) 0.9344(2) 0.2397(2) 0.0518(7) Uani d . 1 1 . .
    H H10A 0.1845 0.9868 0.3067 0.062 Uiso calc R 1 1 . .
    H H10B -0.0249 0.9137 0.2235 0.062 Uiso calc R 1 1 . .
    C C11 0.2783(6) 1.0026(2) 0.1537(2) 0.0525(7) Uani d . 1 1 . .
    H H11A 0.2586 0.9468 0.0884 0.063 Uiso calc R 1 1 . .
    H H11B 0.4594 1.0242 0.1720 0.063 Uiso calc R 1 1 . .
    C C12 0.1614(5) 1.1224(2) 0.1367(2) 0.0506(7) Uani d . 1 1 . .
    H H12A -0.0210 1.1008 0.1222 0.061 Uiso calc R 1 1 . .
    H H12B 0.1877 1.1792 0.2015 0.061 Uiso calc R 1 1 . .
    C C13 0.2692(6) 1.1911(3) 0.0477(2) 0.0584(8) Uani d . 1 1 . .
    H H13A 0.2456 1.1339 -0.0168 0.070 Uiso calc R 1 1 . .
    H H13B 0.4512 1.2140 0.0629 0.070 Uiso calc R 1 1 . .
    C C14 0.1498(7) 1.3098(3) 0.0292(3) 0.0744(10) Uani d . 1 1 . .
    H H14A -0.0338 1.2884 0.0198 0.089 Uiso calc R 1 1 . .
    H H14B 0.1860 1.3702 0.0915 0.089 Uiso calc R 1 1 . .
    C C15 0.2443(8) 1.3718(3) -0.0660(3) 0.0952(13) Uani d . 1 1 . .
    H H15A 0.1629 1.4464 -0.0732 0.143 Uiso calc R 1 1 . .
    H H15B 0.2044 1.3136 -0.1284 0.143 Uiso calc R 1 1 . .
    H H15C 0.4256 1.3947 -0.0569 0.143 Uiso calc R 1 1 . .
loop_
    _atom_site_aniso_label
    _atom_site_aniso_U_11
    _atom_site_aniso_U_22
    _atom_site_aniso_U_33
    _atom_site_aniso_U_12
    _atom_site_aniso_U_13
    _atom_site_aniso_U_23
    O1 0.0696(14) 0.0486(12) 0.0879(15) 0.0312(10) 0.0301(12) 0.0239(10)
    C1 0.0538(17) 0.0444(15) 0.0573(17) 0.0095(13) 0.0182(14) 0.0156(13)
    O2 0.0697(13) 0.0446(11) 0.0651(12) 0.0252(10) 0.0277(10) 0.0239(9)
    C2 0.0500(17) 0.0478(16) 0.0664(19) 0.0191(14) 0.0213(15) 0.0108(14)
    C3 0.0475(16) 0.0373(14) 0.0569(17) 0.0139(12) 0.0091(13) 0.0056(12)
    O3 0.0834(16) 0.0585(13) 0.0778(14) 0.0343(11) 0.0419(12) 0.0294(11)
    O4 0.0708(13) 0.0429(11) 0.0678(13) 0.0232(10) 0.0280(11) 0.0254(10)
    C4 0.0489(16) 0.0362(14) 0.0478(15) 0.0100(12) 0.0100(13) 0.0085(12)
    C5 0.0484(16) 0.0406(15) 0.0470(15) 0.0153(12) 0.0148(13) 0.0077(12)
    C6 0.0485(16) 0.0359(14) 0.0441(14) 0.0104(12) 0.0083(12) 0.0084(11)
    C7 0.0486(17) 0.0403(15) 0.0477(16) 0.0126(13) 0.0137(13) 0.0083(12)
    C8 0.0581(18) 0.0464(16) 0.0533(17) 0.0174(14) 0.0213(14) 0.0150(13)
    C9 0.0539(17) 0.0393(15) 0.0509(16) 0.0126(13) 0.0110(14) 0.0134(12)
    C10 0.0632(19) 0.0366(14) 0.0618(18) 0.0199(13) 0.0177(15) 0.0136(13)
    C11 0.0647(19) 0.0437(15) 0.0538(16) 0.0150(14) 0.0165(14) 0.0133(13)
    C12 0.0589(18) 0.0412(15) 0.0556(17) 0.0119(13) 0.0149(14) 0.0124(13)
    C13 0.072(2) 0.0495(17) 0.0578(18) 0.0131(15) 0.0152(16) 0.0156(14)
    C14 0.098(3) 0.0557(19) 0.077(2) 0.0170(18) 0.018(2) 0.0281(17)
    C15 0.134(4) 0.072(2) 0.083(3) 0.002(2) 0.007(2) 0.037(2)
_geom_special_details
;
All e.s.d.'s (except the e.s.d. in the dihedral angle between two l.s. planes)
are estimated using the full covariance matrix. The cell e.s.d.'s are taken
into account individually in the estimation of e.s.d.'s in distances, angles
and torsion angles; correlations between e.s.d.'s in cell parameters are only
used when they are defined by crystal symmetry. An approximate (isotropic)
treatment of cell e.s.d.'s is used for estimating e.s.d.'s involving l.s.
planes.
;
loop_
    _geom_bond_atom_site_label_1
    _geom_bond_atom_site_label_2
    _geom_bond_site_symmetry_2
    _geom_bond_distance
    _geom_bond_publ_flag
    O1 C3 . 1.357(3) ?
    O1 H1A . 0.8500 ?
    C1 C2 . 1.377(4) ?
    C1 C6 . 1.392(3) ?
    C1 H1B . 0.9300 ?
    O2 C4 . 1.371(3) ?
    O2 H2A . 0.8200 ?
    C2 C3 . 1.382(3) ?
    C2 H2B . 0.9300 ?
    C3 C4 . 1.389(3) ?
    O3 C9 . 1.207(3) ?
    O4 C9 . 1.326(3) ?
    O4 C10 . 1.449(3) ?
    C4 C5 . 1.375(3) ?
    C5 C6 . 1.392(3) ?
    C5 H5A . 0.9300 ?
    C6 C7 . 1.459(3) ?
    C7 C8 . 1.317(3) ?
    C7 H7A . 0.9300 ?
    C8 C9 . 1.455(3) ?
    C8 H8A . 0.9300 ?
    C10 C11 . 1.499(3) ?
    C10 H10A . 0.9700 ?
    C10 H10B . 0.9700 ?
    C11 C12 . 1.516(3) ?
    C11 H11A . 0.9700 ?
    C11 H11B . 0.9700 ?
    C12 C13 . 1.507(3) ?
    C12 H12A . 0.9700 ?
    C12 H12B . 0.9700 ?
    C13 C14 . 1.516(4) ?
    C13 H13A . 0.9700 ?
    C13 H13B . 0.9700 ?
    C14 C15 . 1.514(4) ?
    C14 H14A . 0.9700 ?
    C14 H14B . 0.9700 ?
    C15 H15A . 0.9600 ?
    C15 H15B . 0.9600 ?
    C15 H15C . 0.9600 ?
loop_
    _geom_angle_atom_site_label_1
    _geom_angle_atom_site_label_2
    _geom_angle_atom_site_label_3
    _geom_angle_site_symmetry_1
    _geom_angle_site_symmetry_3
    _geom_angle
    _geom_angle_publ_flag
    C3 O1 H1A . . 118.8 ?
    C2 C1 C6 . . 120.5(2) ?
    C2 C1 H1B . . 119.8 ?
    C6 C1 H1B . . 119.8 ?
    C4 O2 H2A . . 109.5 ?
    C1 C2 C3 . . 120.9(2) ?
    C1 C2 H2B . . 119.6 ?
    C3 C2 H2B . . 119.6 ?
    O1 C3 C2 . . 118.3(2) ?
    O1 C3 C4 . . 122.3(2) ?
    C2 C3 C4 . . 119.3(2) ?
    C9 O4 C10 . . 117.5(2) ?
    O2 C4 C5 . . 123.6(2) ?
    O2 C4 C3 . . 116.7(2) ?
    C5 C4 C3 . . 119.7(2) ?
    C4 C5 C6 . . 121.6(2) ?
    C4 C5 H5A . . 119.2 ?
    C6 C5 H5A . . 119.2 ?
    C5 C6 C1 . . 118.1(2) ?
    C5 C6 C7 . . 119.2(2) ?
    C1 C6 C7 . . 122.7(2) ?
    C8 C7 C6 . . 127.7(2) ?
    C8 C7 H7A . . 116.1 ?
    C6 C7 H7A . . 116.1 ?
    C7 C8 C9 . . 122.9(2) ?
    C7 C8 H8A . . 118.5 ?
    C9 C8 H8A . . 118.5 ?
    O3 C9 O4 . . 122.9(2) ?
    O3 C9 C8 . . 125.4(2) ?
    O4 C9 C8 . . 111.7(2) ?
    O4 C10 C11 . . 106.6(2) ?
    O4 C10 H10A . . 110.4 ?
    C11 C10 H10A . . 110.4 ?
    O4 C10 H10B . . 110.4 ?
    C11 C10 H10B . . 110.4 ?
    H10A C10 H10B . . 108.6 ?
    C10 C11 C12 . . 112.0(2) ?
    C10 C11 H11A . . 109.2 ?
    C12 C11 H11A . . 109.2 ?
    C10 C11 H11B . . 109.2 ?
    C12 C11 H11B . . 109.2 ?
    H11A C11 H11B . . 107.9 ?
    C13 C12 C11 . . 113.9(2) ?
    C13 C12 H12A . . 108.8 ?
    C11 C12 H12A . . 108.8 ?
    C13 C12 H12B . . 108.8 ?
    C11 C12 H12B . . 108.8 ?
    H12A C12 H12B . . 107.7 ?
    C12 C13 C14 . . 114.1(3) ?
    C12 C13 H13A . . 108.7 ?
    C14 C13 H13A . . 108.7 ?
    C12 C13 H13B . . 108.7 ?
    C14 C13 H13B . . 108.7 ?
    H13A C13 H13B . . 107.6 ?
    C15 C14 C13 . . 113.5(3) ?
    C15 C14 H14A . . 108.9 ?
    C13 C14 H14A . . 108.9 ?
    C15 C14 H14B . . 108.9 ?
    C13 C14 H14B . . 108.9 ?
    H14A C14 H14B . . 107.7 ?
    C14 C15 H15A . . 109.5 ?
    C14 C15 H15B . . 109.5 ?
    H15A C15 H15B . . 109.5 ?
    C14 C15 H15C . . 109.5 ?
    H15A C15 H15C . . 109.5 ?
    H15B C15 H15C . . 109.5 ?
loop_
    _geom_torsion_atom_site_label_1
    _geom_torsion_atom_site_label_2
    _geom_torsion_atom_site_label_3
    _geom_torsion_atom_site_label_4
    _geom_torsion_site_symmetry_1
    _geom_torsion_site_symmetry_2
    _geom_torsion_site_symmetry_3
    _geom_torsion_site_symmetry_4
    _geom_torsion
    _geom_torsion_publ_flag
    C6 C1 C2 C3 . . . . 0.1(4) ?
    C1 C2 C3 O1 . . . . -179.5(3) ?
    C1 C2 C3 C4 . . . . -0.7(4) ?
    O1 C3 C4 O2 . . . . -0.1(4) ?
    C2 C3 C4 O2 . . . . -178.9(2) ?
    O1 C3 C4 C5 . . . . 179.9(3) ?
    C2 C3 C4 C5 . . . . 1.1(4) ?
    O2 C4 C5 C6 . . . . 179.0(2) ?
    C3 C4 C5 C6 . . . . -0.9(4) ?
    C4 C5 C6 C1 . . . . 0.4(4) ?
    C4 C5 C6 C7 . . . . -178.9(2) ?
    C2 C1 C6 C5 . . . . 0.0(4) ?
    C2 C1 C6 C7 . . . . 179.3(3) ?
    C5 C6 C7 C8 . . . . 177.1(3) ?
    C1 C6 C7 C8 . . . . -2.1(5) ?
    C6 C7 C8 C9 . . . . -178.6(3) ?
    C10 O4 C9 O3 . . . . -0.3(4) ?
    C10 O4 C9 C8 . . . . 179.3(2) ?
    C7 C8 C9 O3 . . . . 0.9(5) ?
    C7 C8 C9 O4 . . . . -178.8(3) ?
    C9 O4 C10 C11 . . . . -175.1(2) ?
    O4 C10 C11 C12 . . . . 177.5(2) ?
    C10 C11 C12 C13 . . . . -177.4(2) ?
    C11 C12 C13 C14 . . . . 179.0(3) ?
    C12 C13 C14 C15 . . . . -175.2(3) ?
loop_
    _geom_hbond_atom_site_label_D
    _geom_hbond_atom_site_label_H
    _geom_hbond_atom_site_label_A
    _geom_hbond_site_symmetry_A
    _geom_hbond_distance_DH
    _geom_hbond_distance_HA
    _geom_hbond_distance_DA
    _geom_hbond_angle_DHA
    _geom_hbond_publ_flag
    O1 H1A O2 1_555 0.85 2.41 2.733(2) 103 ?
    O1 H1A O2 2_656 0.85 2.07 2.857(2) 154 y
    O2 H2A O3 2_566 0.82 1.97 2.786(3) 173 y
    C5 H5A O3 2_566 0.93 2.54 3.243(3) 133 y
    C7 H7A O3 1_555 0.93 2.56 2.874(3) 100 ?
_iucr_refine_instructions_details
;
TITL X in P-1
CELL 0.71073   5.2920  10.6890  12.7320  95.450  92.760  96.840
ZERR    2.00   0.0011   0.0021   0.0025   0.030   0.030   0.030
LATT  1
SFAC C H O
UNIT 30 40 8
ACTA
L.S. 40
BOND $H
CONF
SIZE .2 .1 .1
FMAP 2
PLAN 10
WGHT    0.085000    0.096000
FVAR       0.56644
O1    3    0.739200    0.094258    0.388276    11.00000    0.06960    0.04861 =
         0.08795    0.02390    0.03009    0.03118
AFIX   3
H1A   2    0.688089    0.040848    0.430426    11.00000   -1.20000
AFIX   0
C1    1    0.590582    0.393803    0.306474    11.00000    0.05378    0.04440 =
         0.05731    0.01556    0.01819    0.00953
AFIX  43
H1B   2    0.649614    0.450801    0.259702    11.00000   -1.20000
AFIX   0
O2    3    0.346290    0.135319    0.513614    11.00000    0.06974    0.04457 =
         0.06509    0.02388    0.02774    0.02517
AFIX  83
H2A   2    0.239354    0.161653    0.551646    11.00000   -1.50000
AFIX   0
C2    1    0.703834    0.285347    0.314438    11.00000    0.04997    0.04784 =
         0.06637    0.01079    0.02128    0.01909
AFIX  43
H2B   2    0.839029    0.269951    0.273022    11.00000   -1.20000
AFIX   0
C3    1    0.619230    0.199062    0.383175    11.00000    0.04748    0.03729 =
         0.05688    0.00560    0.00915    0.01394
O3    3    0.012032    0.756947    0.365375    11.00000    0.08340    0.05851 =
         0.07784    0.02937    0.04188    0.03435
O4    3    0.276819    0.819880    0.244792    11.00000    0.07078    0.04290 =
         0.06779    0.02541    0.02800    0.02321
C4    1    0.419004    0.223167    0.445648    11.00000    0.04892    0.03622 =
         0.04781    0.00847    0.01002    0.00999
C5    1    0.305251    0.331222    0.437032    11.00000    0.04839    0.04065 =
         0.04701    0.00766    0.01481    0.01532
AFIX  43
H5A   2    0.169632    0.346159    0.478341    11.00000   -1.20000
AFIX   0
C6    1    0.388293    0.418766    0.367942    11.00000    0.04850    0.03594 =
         0.04415    0.00841    0.00828    0.01035
C7    1    0.263467    0.532859    0.363558    11.00000    0.04856    0.04027 =
         0.04767    0.00828    0.01367    0.01259
AFIX  43
H7A   2    0.126376    0.539354    0.405940    11.00000   -1.20000
AFIX   0
C8    1    0.321838    0.627769    0.306710    11.00000    0.05811    0.04636 =
         0.05328    0.01496    0.02128    0.01737
AFIX  43
H8A   2    0.455508    0.623676    0.262188    11.00000   -1.20000
AFIX   0
C9    1    0.186443    0.738767    0.310472    11.00000    0.05386    0.03927 =
         0.05088    0.01338    0.01096    0.01264
C10   1    0.157144    0.934366    0.239668    11.00000    0.06317    0.03664 =
         0.06181    0.01362    0.01774    0.01992
AFIX  23
H10A  2    0.184490    0.986771    0.306691    11.00000   -1.20000
H10B  2   -0.024922    0.913690    0.223549    11.00000   -1.20000
AFIX   0
C11   1    0.278325    1.002597    0.153747    11.00000    0.06470    0.04375 =
         0.05385    0.01329    0.01650    0.01503
AFIX  23
H11A  2    0.258584    0.946805    0.088421    11.00000   -1.20000
H11B  2    0.459365    1.024169    0.172018    11.00000   -1.20000
AFIX   0
C12   1    0.161365    1.122422    0.136720    11.00000    0.05892    0.04117 =
         0.05563    0.01245    0.01487    0.01186
AFIX  23
H12A  2   -0.021024    1.100772    0.122177    11.00000   -1.20000
H12B  2    0.187672    1.179157    0.201483    11.00000   -1.20000
AFIX   0
C13   1    0.269237    1.191117    0.047699    11.00000    0.07227    0.04951 =
         0.05784    0.01558    0.01521    0.01314
AFIX  23
H13A  2    0.245592    1.133853   -0.016792    11.00000   -1.20000
H13B  2    0.451160    1.213964    0.062857    11.00000   -1.20000
AFIX   0
C14   1    0.149777    1.309814    0.029189    11.00000    0.09782    0.05575 =
         0.07674    0.02813    0.01807    0.01702
AFIX  23
H14A  2   -0.033770    1.288376    0.019784    11.00000   -1.20000
H14B  2    0.185989    1.370198    0.091476    11.00000   -1.20000
AFIX   0
C15   1    0.244317    1.371809   -0.066038    11.00000    0.13398    0.07155 =
         0.08311    0.03729    0.00707    0.00175
AFIX  33
H15A  2    0.162885    1.446402   -0.073200    11.00000   -1.50000
H15B  2    0.204445    1.313604   -0.128444    11.00000   -1.50000
H15C  2    0.425576    1.394739   -0.056861    11.00000   -1.50000
HKLF 4
REM  X in P-1
REM R1 =  0.0610 for   1515 Fo > 4sig(Fo)  and  0.1112 for all   2608 data
REM    172 parameters refined using      0 restraints
END
WGHT      0.0805      0.0980
REM Highest difference peak  0.185,  deepest hole -0.280,  1-sigma level  0.062
Q1    1  -0.1901  0.7585  0.3230  11.00000  0.05    0.18
Q2    1  -0.1458  0.8636  0.1732  11.00000  0.05    0.17
Q3    1  -0.1789  0.8408  0.1925  11.00000  0.05    0.16
Q4    1  -0.1174  1.0598  0.0783  11.00000  0.05    0.16
Q5    1   1.0032  0.1015  0.4400  11.00000  0.05    0.15
Q6    1  -0.2300  1.1786  0.0799  11.00000  0.05    0.15
Q7    1   0.4571  0.9959  0.1220  11.00000  0.05    0.14
Q8    1  -0.2302  0.9747  0.1690  11.00000  0.05    0.14
Q9    1   0.9579  0.1726  0.4081  11.00000  0.05    0.14
Q10   1   0.3583  1.4390  0.1293  11.00000  0.05    0.14
;
data_global
_journal_date_recd_electronic     2011-10-13
_journal_date_accepted     2011-11-30
_journal_name_full     'Acta Crystallographica, Section E'
_journal_year     2012
_journal_volume     68
_journal_issue      1
_journal_page_first     o78
_journal_page_last     o78
_journal_paper_category     QO
_journal_paper_doi     10.1107/S1600536811051671
_journal_coeditor_code     AA2034
_publ_contact_author_name     'Jun Wang'
_publ_contact_author_address
;
School of Biological and Chemical Engineering,
Jiangsu University of Science and Technology,
Zhenjiang 212018
People's Republic of China
;
_publ_contact_author_email     'jimwang_js@hotmail.com'
_publ_contact_author_fax     '86 0511 85639697'
_publ_contact_author_phone     '86 0511 85635850'
_publ_section_title
;
Hexyl (<i>E</i>)-3-(3,4-dihydroxyphenyl)acrylate
;
loop_
    _publ_author_name
    _publ_author_address
    'Wang, Jun'
;
School of Biological and Chemical Engineering,
Jiangsu University of Science and Technology,
Zhenjiang 212018
People's Republic of China
;
    'Gu, Shuang-Shuang'
;
School of Biological and Chemical Engineering,
Jiangsu University of Science and Technology,
Zhenjiang 212018
People's Republic of China
;
    'Li, Jing'
;
School of Biological and Chemical Engineering,
Jiangsu University of Science and Technology,
Zhenjiang 212018
People's Republic of China
;
    'Wu, Fu-An'
;
School of Biological and Chemical Engineering,
Jiangsu University of Science and Technology and
Sericultural Research Institute,
Chinese Academy of Agricultural Sciences,
Zhenjiang 212018,
People's Republic of China
;
