# Supplementary material for: Hexyl (E)-3-(3,4-dihy­droxy­phen­yl)acrylate
Source: Acta Crystallogr Sect E Struct Rep Online. 2011 Dec 10;68(Pt 1):o78. doi: 10.1107/S1600536811051671 (PMC3254431; doi:10.1107/S1600536811051671)
Supplement: Supplementary file 2 [file e-68-00o78-Isup2.hkl]

# 
# h,k,l, Fc-squared, Fo-squared, sigma(Fo-squared) and status flag 
# 
data_I
_shelx_title ' X in P-1' 
_shelx_refln_list_code          4 
_shelx_F_calc_maximum      160.96 
_exptl_crystal_F_000       284.00 
_reflns_d_resolution_high  0.8294 
 
loop_ 
 _symmetry_equiv_pos_as_xyz 
 'x, y, z' 
 '-x, -y, -z' 
 
_cell_length_a     5.2920 
_cell_length_b    10.6890 
_cell_length_c    12.7320 
_cell_angle_alpha  95.450 
_cell_angle_beta   92.760 
_cell_angle_gamma  96.840 
 
_shelx_F_squared_multiplier     1.000 
 
loop_ 
 _refln_index_h 
 _refln_index_k 
 _refln_index_l 
 _refln_F_squared_calc 
 _refln_F_squared_meas 
 _refln_F_squared_sigma 
 _refln_observed_status 
   1   0   0      404.24      377.02      4.43 o 
   2   0   0     3107.37     2657.13     15.40 o 
   3   0   0      281.89      278.70      8.06 o 
   4   0   0        3.74        2.47      3.06 o 
   5   0   0        0.73        2.53      1.91 o 
   6   0   0        0.13        0.31      1.97 o 
  -6   1   0        0.43       -0.31      2.47 o 
  -5   1   0        5.85        5.47      2.34 o 
  -4   1   0        0.28        2.25      1.22 o 
  -3   1   0       18.27       16.65      1.94 o 
  -2   1   0       96.64       85.42      3.12 o 
  -1   1   0      128.19      113.24      2.47 o 
   0   1   0      170.82      218.41      1.70 o 
   1   1   0      228.52      251.56      3.62 o 
   2   1   0      153.75      126.14      3.90 o 
   3   1   0       59.56       65.62      3.59 o 
   4   1   0       28.07       31.92      2.94 o 
   5   1   0        0.17        0.00      1.78 o 
   6   1   0        2.51       -1.66      2.94 o 
  -6   2   0        3.18        3.84      2.34 o 
  -5   2   0       13.46       12.74      2.69 o 
  -4   2   0        0.07        0.19      1.25 o 
  -3   2   0        1.79        2.34      1.00 o 
  -2   2   0      247.89      258.46      5.03 o 
  -1   2   0      252.11      285.64      4.15 o 
   0   2   0     1556.63     1542.14     24.90 o 
   1   2   0       12.81       11.59      1.19 o 
   2   2   0       27.29       21.33      2.00 o 
   3   2   0      125.79      123.55      4.78 o 
   4   2   0        0.22        0.62      1.53 o 
   5   2   0        0.34        2.12      1.87 o 
   6   2   0        0.48        4.40      2.06 o 
  -6   3   0       24.51       18.39      4.22 o 
  -5   3   0       52.22       58.87      4.68 o 
  -4   3   0        1.17        4.28      1.75 o 
  -3   3   0        2.31        0.16      1.91 o 
  -2   3   0        5.72        6.71      1.25 o 
  -1   3   0       50.40       42.10      2.22 o 
   0   3   0       28.74       61.12      3.87 o 
   1   3   0       46.33       44.63      2.31 o 
   2   3   0        2.27        1.28      1.00 o 
   3   3   0       20.87       18.96      2.72 o 
   4   3   0        0.70       -0.87      1.53 o 
   5   3   0        0.58        1.66      2.15 o 
  -6   4   0        1.95        6.25      2.69 o 
  -5   4   0        3.60        2.09      2.44 o 
  -4   4   0      103.07      110.84      5.37 o 
  -3   4   0        5.83        6.84      1.53 o 
  -2   4   0      162.14      158.78      4.84 o 
  -1   4   0      166.29      167.80      4.50 o 
   0   4   0      148.66      155.29      3.01 o 
   1   4   0      248.62      230.73      5.40 o 
   2   4   0       84.20       74.70      3.78 o 
   3   4   0        2.32        3.75      1.53 o 
   4   4   0        3.91       -1.16      2.28 o 
   5   4   0        0.15       -2.69      2.69 o 
  -6   5   0        7.18       10.15      3.22 o 
  -5   5   0       42.11       40.76      4.81 o 
  -4   5   0       11.28        7.53      2.84 o 
  -3   5   0      255.42      239.32      7.09 o 
  -2   5   0        7.42       10.93      1.62 o 
  -1   5   0     2453.32     2806.92     17.93 o 
   0   5   0       83.32       85.70      5.45 o 
   1   5   0       16.35       16.49      1.72 o 
   2   5   0      191.13      186.54      6.25 o 
   3   5   0        0.05        0.59      1.78 o 
   4   5   0        1.31        6.71      1.87 o 
   5   5   0        1.83        1.87      2.97 o 
  -5   6   0        0.00       -2.31      2.31 o 
  -4   6   0        4.69        4.15      2.25 o 
  -3   6   0       30.59       29.54      3.34 o 
  -2   6   0      139.77      143.75      5.25 o 
  -1   6   0      135.41      132.04      4.72 o 
   0   6   0       15.58       14.51      2.62 o 
   1   6   0        1.81        3.87      1.44 o 
   2   6   0      135.16      125.11      5.40 o 
   3   6   0       90.79       98.84      5.28 o 
   4   6   0        3.93        5.40      2.31 o 
   5   6   0       56.29       68.30      6.50 o 
  -5   7   0        0.00        3.03      1.75 o 
  -4   7   0        2.04        1.25      1.91 o 
  -3   7   0        0.14       -0.62      1.47 o 
  -2   7   0        0.27       -1.06      1.44 o 
  -1   7   0        0.33        0.31      1.44 o 
   0   7   0        3.12        4.04      3.61 o 
   1   7   0        0.58        1.91      1.19 o 
   2   7   0        8.32        8.09      2.15 o 
   3   7   0        0.34       -2.22      2.22 o 
   4   7   0        0.94        4.12      2.44 o 
  -5   8   0        4.68        7.75      2.22 o 
  -4   8   0        6.41        9.18      2.44 o 
  -3   8   0        0.64        1.62      1.28 o 
  -2   8   0       15.22       15.77      2.44 o 
  -1   8   0       12.59        8.46      1.87 o 
   0   8   0        9.65        9.32      1.69 o 
   1   8   0        0.60       -0.19      1.72 o 
   2   8   0        1.73        2.06      1.66 o 
   3   8   0        0.59        0.28      1.87 o 
   4   8   0        0.12        1.94      2.94 o 
  -5   9   0        0.57       -3.15      3.15 o 
  -4   9   0        3.53        4.40      2.44 o 
  -3   9   0        2.48       -2.06      2.40 o 
  -2   9   0        4.41        5.50      2.09 o 
  -1   9   0        7.61        9.96      2.09 o 
   0   9   0        2.88        3.81      3.37 o 
   1   9   0        4.91        6.03      2.37 o 
   2   9   0        6.34        9.84      2.22 o 
   3   9   0        0.18       -0.31      2.81 o 
  -4  10   0        1.50        1.94      1.94 o 
  -3  10   0        0.02        3.12      1.81 o 
  -2  10   0       97.41       81.67      5.78 o 
  -1  10   0      126.87      112.90      6.43 o 
   0  10   0       20.62       20.84      2.27 o 
   1  10   0      268.45      240.73      9.59 o 
   2  10   0        4.21        3.78      2.69 o 
   3  10   0        0.54       -1.00      2.87 o 
  -3  11   0        0.91        4.72      2.37 o 
  -2  11   0        0.35        2.03      2.15 o 
  -1  11   0        0.02        0.84      2.12 o 
   0  11   0        5.14        6.21      1.92 o 
   1  11   0        2.98       -4.18      4.18 o 
   2  11   0      104.64      103.87      7.03 o 
  -2  12   0        9.67       10.12      2.90 o 
  -1  12   0        0.77        0.62      2.09 o 
   0  12   0        0.31        0.97      1.81 o 
   1  12   0        7.64        5.72      2.72 o 
  -1 -12   1        1.07       -2.34      3.03 o 
   0 -12   1        0.05       -2.05      5.89 o 
   1 -12   1        0.04       -2.31      2.31 o 
   2 -12   1        3.06        6.50      2.56 o 
   3 -12   1        0.29        2.09      2.56 o 
  -2 -11   1        2.81       -3.56      3.56 o 
  -1 -11   1       25.30       29.04      4.12 o 
   0 -11   1       73.58       75.75      4.04 o 
   1 -11   1        5.95        7.28      1.84 o 
   2 -11   1        0.04        3.19      2.12 o 
   3 -11   1       15.69       12.59      3.40 o 
  -3 -10   1        2.81        4.62      2.47 o 
  -2 -10   1       95.36      101.28      6.71 o 
  -1 -10   1       27.97       26.45      3.78 o 
   0 -10   1      152.43      164.45      6.43 o 
   1 -10   1        2.30        1.22      2.25 o 
   2 -10   1        1.56       -2.31      2.50 o 
   3 -10   1        1.15        3.12      2.50 o 
   4 -10   1       11.21       15.08      3.12 o 
  -3  -9   1        6.37        3.56      2.90 o 
  -2  -9   1        7.76        7.71      2.28 o 
  -1  -9   1       43.60       45.10      4.22 o 
   0  -9   1      181.78      185.11      5.00 o 
   1  -9   1        1.96        4.31      1.62 o 
   2  -9   1       69.53       66.37      4.50 o 
   3  -9   1      107.34       96.50      5.56 o 
   4  -9   1       14.04       17.05      2.94 o 
   5  -9   1        4.50       11.74      2.90 o 
  -4  -8   1        0.30        0.62      2.12 o 
  -3  -8   1        0.21        2.15      1.66 o 
  -2  -8   1        0.00        0.91      1.81 o 
  -1  -8   1        0.10       -0.59      1.75 o 
   0  -8   1        6.21        4.18      1.23 o 
   1  -8   1       41.17       46.60      3.47 o 
   2  -8   1        3.55        4.84      1.66 o 
   3  -8   1        5.50        2.53      1.75 o 
   4  -8   1       11.44       12.71      2.78 o 
   5  -8   1        0.00        5.81      2.09 o 
  -4  -7   1        2.09        2.62      2.31 o 
  -3  -7   1        2.37        1.94      1.59 o 
  -2  -7   1       47.64       51.00      3.84 o 
  -1  -7   1       36.24       28.39      2.84 o 
   0  -7   1        6.46        7.16      1.75 o 
   1  -7   1       42.13       35.20      2.81 o 
   2  -7   1       49.52       50.69      3.62 o 
   3  -7   1        8.82       13.46      2.31 o 
   4  -7   1        3.18        6.25      1.84 o 
   5  -7   1        0.13       -0.91      2.03 o 
  -5  -6   1       39.40       50.00      5.50 o 
  -4  -6   1        1.78       -0.28      2.44 o 
  -3  -6   1       53.73       62.18      4.31 o 
  -2  -6   1       67.10       70.08      4.00 o 
  -1  -6   1        8.59       10.18      1.69 o 
   0  -6   1       23.16       26.67      1.53 o 
   1  -6   1      131.25      157.43      5.18 o 
   2  -6   1        9.63       12.87      1.97 o 
   3  -6   1      105.63      104.75      5.00 o 
   4  -6   1        0.49       -1.16      1.81 o 
   5  -6   1        0.00       -0.87      2.47 o 
  -5  -5   1       10.43       13.96      2.90 o 
  -4  -5   1       56.27       64.05      4.90 o 
  -3  -5   1       29.26       34.57      3.09 o 
  -2  -5   1      366.15      370.80      8.34 o 
  -1  -5   1      100.22       97.66      3.90 o 
   0  -5   1        1.99        2.15      0.75 o 
   1  -5   1      745.31      881.98     10.09 o 
   2  -5   1      339.38      336.54      7.40 o 
   3  -5   1      383.79      381.51      8.81 o 
   4  -5   1       48.95       49.59      3.97 o 
   5  -5   1      166.06      179.39      8.03 o 
   6  -5   1        0.02       -1.37      2.69 o 
  -5  -4   1        7.31        9.93      3.09 o 
  -4  -4   1       28.74       26.14      3.28 o 
  -3  -4   1       32.57       32.20      3.06 o 
  -2  -4   1      290.42      301.69      6.87 o 
  -1  -4   1       25.76       26.26      1.91 o 
   0  -4   1        4.55        4.92      0.78 o 
   1  -4   1      325.57      346.78      5.78 o 
   2  -4   1      518.27      633.23      8.78 o 
   3  -4   1      401.88      403.75      8.74 o 
   4  -4   1       66.45       68.61      4.56 o 
   5  -4   1      207.42      219.68      8.93 o 
   6  -4   1        0.84        0.00      2.56 o 
  -5  -3   1        0.92        0.84      1.97 o 
  -4  -3   1        0.74        3.44      1.62 o 
  -3  -3   1       66.86       65.68      3.78 o 
  -2  -3   1        4.81        8.18      1.44 o 
  -1  -3   1       80.58       74.64      2.87 o 
   0  -3   1      896.25      968.58      9.74 o 
   1  -3   1      142.19      129.04      3.50 o 
   2  -3   1      135.71      160.56      4.53 o 
   3  -3   1       57.43       55.25      3.25 o 
   4  -3   1       10.73        7.65      2.19 o 
   5  -3   1      175.79      184.85      7.90 o 
   6  -3   1       19.97       16.90      3.87 o 
  -6  -2   1        0.66        5.06      2.28 o 
  -5  -2   1        0.58        2.12      1.97 o 
  -4  -2   1        6.50        7.09      1.84 o 
  -3  -2   1       44.14       45.75      2.94 o 
  -2  -2   1        5.62        5.47      1.22 o 
  -1  -2   1       59.36       67.36      2.40 o 
   0  -2   1      139.18      145.03      1.92 o 
   1  -2   1       74.26       84.01      3.00 o 
   2  -2   1      122.38      119.27      3.87 o 
   3  -2   1        0.06       -1.12      1.12 o 
   4  -2   1        0.51       -0.56      1.53 o 
   5  -2   1        9.33       10.09      2.53 o 
   6  -2   1        5.06        0.97      2.78 o 
  -6  -1   1        9.18       10.84      3.15 o 
  -5  -1   1        3.29        1.53      2.00 o 
  -4  -1   1       43.68       51.66      3.78 o 
  -3  -1   1       67.91       61.74      3.25 o 
  -2  -1   1       38.28       36.57      2.19 o 
  -1  -1   1     1776.95     1823.21      9.84 o 
   0  -1   1       40.60       40.06      0.92 o 
   1  -1   1       47.72       49.94      1.94 o 
   2  -1   1       34.27       27.30      1.91 o 
   3  -1   1       76.59       78.17      3.69 o 
   4  -1   1        4.96        5.31      1.44 o 
   5  -1   1        0.83       -1.75      1.94 o 
   6  -1   1        0.98        3.87      2.25 o 
  -6   0   1        0.17        0.31      2.62 o 
  -5   0   1       10.18       14.05      2.40 o 
  -4   0   1        5.47        7.00      1.97 o 
  -3   0   1      786.94      774.14     10.40 o 
  -2   0   1      106.93       82.95      3.15 o 
  -1   0   1     5789.80     4962.33     62.77 o 
   0   0   1     1886.88     1713.18     16.74 o 
   1   0   1       98.60       87.95      2.37 o 
   2   0   1      180.71      164.30      4.34 o 
   3   0   1      152.41      132.42      4.78 o 
   4   0   1       17.53       13.24      2.22 o 
   5   0   1        0.55        2.03      1.31 o 
   6   0   1        3.20        0.66      2.69 o 
  -6   1   1        0.51        0.31      2.72 o 
  -5   1   1        0.89       -0.50      2.25 o 
  -4   1   1        1.74        2.25      1.53 o 
  -3   1   1       41.63       40.85      2.90 o 
  -2   1   1      612.34      575.02      7.21 o 
  -1   1   1     3406.36     2900.29     52.69 o 
   0   1   1       50.83       67.97      2.44 o 
   1   1   1      133.52      107.96      2.65 o 
   2   1   1      638.75      597.60      7.75 o 
   3   1   1       35.16       32.14      2.65 o 
   4   1   1      101.06       90.51      5.18 o 
   5   1   1        0.97        2.59      2.09 o 
   6   1   1        2.88       -3.28      3.28 o 
  -6   2   1        1.05        3.84      2.22 o 
  -5   2   1        8.96        5.75      2.09 o 
  -4   2   1        2.79        2.84      1.44 o 
  -3   2   1       20.97       20.61      2.06 o 
  -2   2   1      201.36      185.92      4.78 o 
  -1   2   1       20.27       18.21      1.31 o 
   0   2   1      203.78      228.95      2.89 o 
   1   2   1      141.07      122.95      3.40 o 
   2   2   1      198.34      185.42      5.03 o 
   3   2   1      100.51       99.00      4.50 o 
   4   2   1       25.15       24.98      2.97 o 
   5   2   1        4.37        3.78      2.31 o 
   6   2   1        0.27       -1.72      2.94 o 
  -6   3   1        1.25       -0.31      2.06 o 
  -5   3   1        4.16        3.06      2.34 o 
  -4   3   1       54.14       48.63      3.62 o 
  -3   3   1        0.14       -0.44      0.97 o 
  -2   3   1       30.90       26.80      2.19 o 
  -1   3   1      113.16      100.06      3.22 o 
   0   3   1       88.86       84.85      3.08 o 
   1   3   1       49.29       46.16      2.31 o 
   2   3   1       22.43       21.67      2.00 o 
   3   3   1        1.40        3.31      1.25 o 
   4   3   1        0.64        2.19      1.84 o 
   5   3   1        2.72        6.50      2.28 o 
  -6   4   1        5.61        3.62      2.40 o 
  -5   4   1       49.94       47.10      4.53 o 
  -4   4   1      386.06      373.77      9.53 o 
  -3   4   1        1.95        2.50      1.25 o 
  -2   4   1       82.63       82.01      3.47 o 
  -1   4   1      124.57      154.06      4.22 o 
   0   4   1       23.37       20.60      1.72 o 
   1   4   1      419.07      419.99      6.81 o 
   2   4   1        4.99        2.78      1.41 o 
   3   4   1        0.00        0.19      1.41 o 
   4   4   1        5.18        1.66      2.31 o 
   5   4   1        0.01        1.19      2.00 o 
  -6   5   1        2.67        7.46      2.59 o 
  -5   5   1        0.60       -1.72      1.72 o 
  -4   5   1      615.29      652.16     13.12 o 
  -3   5   1      281.60      281.73      7.59 o 
  -2   5   1      768.33      872.65     11.06 o 
  -1   5   1     1228.82     1457.94     13.12 o 
   0   5   1      103.50      102.07      2.69 o 
   1   5   1        1.32       -0.25      1.03 o 
   2   5   1       11.23       10.77      1.97 o 
   3   5   1       37.05       39.10      3.31 o 
   4   5   1        1.40        0.25      2.15 o 
   5   5   1       11.33       16.12      3.25 o 
  -5   6   1        1.40        2.28      2.37 o 
  -4   6   1      253.81      261.12      8.53 o 
  -3   6   1       59.66       59.12      4.18 o 
  -2   6   1      669.82      717.99     10.84 o 
  -1   6   1      406.19      415.40      8.24 o 
   0   6   1      390.29      422.23     16.90 o 
   1   6   1        4.33        3.19      1.53 o 
   2   6   1       39.43       41.51      3.19 o 
   3   6   1       16.03       13.99      2.75 o 
   4   6   1       17.74        9.06      3.19 o 
   5   6   1        2.43       -0.34      3.06 o 
  -5   7   1        0.18       -2.62      2.62 o 
  -4   7   1        1.06       -0.50      1.81 o 
  -3   7   1        0.56        1.25      1.69 o 
  -2   7   1       77.04       82.48      4.28 o 
  -1   7   1       14.30       15.46      2.19 o 
   0   7   1       46.32       49.49      4.59 o 
   1   7   1        3.12        3.90      1.78 o 
   2   7   1        0.00        0.00      1.75 o 
   3   7   1       12.55       14.55      2.62 o 
   4   7   1        2.20        0.31      2.94 o 
  -5   8   1        2.93        5.18      2.59 o 
  -4   8   1        0.61        3.00      1.75 o 
  -3   8   1        0.52       -0.47      1.84 o 
  -2   8   1       10.02       11.49      2.22 o 
  -1   8   1       34.46       36.91      3.12 o 
   0   8   1       21.12       21.98      1.79 o 
   1   8   1        3.25       -0.41      2.06 o 
   2   8   1        5.60        5.15      2.12 o 
   3   8   1        4.91        5.75      2.56 o 
   4   8   1        0.03        2.62      2.15 o 
  -5   9   1       11.62       17.33      3.31 o 
  -4   9   1        0.59        1.19      2.69 o 
  -3   9   1       19.44       21.71      3.03 o 
  -2   9   1        1.12       -0.47      1.78 o 
  -1   9   1        9.76        7.03      1.97 o 
   0   9   1       24.15       28.85      2.31 o 
   1   9   1        1.33        1.87      2.12 o 
   2   9   1        0.34       -0.53      1.91 o 
   3   9   1        0.14        1.22      2.06 o 
  -4  10   1        1.91        4.53      2.90 o 
  -3  10   1        6.55        9.46      2.15 o 
  -2  10   1      153.90      130.48      6.40 o 
  -1  10   1       56.22       47.47      4.72 o 
   0  10   1       29.04       28.36      2.44 o 
   1  10   1      115.63      114.49      6.96 o 
   2  10   1       12.04       18.36      3.34 o 
   3  10   1        1.06        0.00      2.47 o 
  -3  11   1        2.71        2.22      2.50 o 
  -2  11   1        1.07        2.94      2.37 o 
  -1  11   1        5.71        0.56      2.81 o 
   0  11   1        5.00        1.93      1.80 o 
   1  11   1       86.09       97.88      7.00 o 
   2  11   1        3.78        4.31      3.37 o 
  -2  12   1       15.44       12.55      3.56 o 
  -1  12   1        3.05        1.94      2.09 o 
   0  12   1        2.13        0.96      1.85 o 
   1  12   1       37.08       40.85      5.22 o 
  -1 -12   2        0.56        4.65      2.34 o 
   0 -12   2        7.58        8.14      2.04 o 
   1 -12   2        0.97        0.94      2.12 o 
   2 -12   2        1.44       -0.31      2.62 o 
  -2 -11   2        0.58        1.94      2.37 o 
  -1 -11   2       11.45       16.30      2.94 o 
   0 -11   2       50.03       48.97      3.27 o 
   1 -11   2        0.17       -0.28      1.94 o 
   2 -11   2        2.43        3.78      1.91 o 
   3 -11   2       11.62       13.59      3.12 o 
  -3 -10   2       54.40       67.77      6.00 o 
  -2 -10   2        0.00        1.44      2.44 o 
  -1 -10   2      323.82      344.94     10.77 o 
   0 -10   2        1.48        4.11      1.79 o 
   1 -10   2       40.99       40.29      3.78 o 
   2 -10   2        0.16        1.56      1.81 o 
   3 -10   2        2.59        0.00      1.97 o 
   4 -10   2        0.41        0.00      2.37 o 
  -4  -9   2        4.56        7.31      3.12 o 
  -3  -9   2        0.06       -0.28      2.15 o 
  -2  -9   2        1.97        2.31      2.06 o 
  -1  -9   2        7.29        5.09      2.50 o 
   0  -9   2      681.07      703.73      9.71 o 
   1  -9   2       49.11       42.07      3.81 o 
   2  -9   2      216.61      184.60      7.65 o 
   3  -9   2      118.97      111.87      6.09 o 
   4  -9   2        0.16       -0.87      2.12 o 
   5  -9   2        0.72        0.00      3.19 o 
  -4  -8   2        0.49       -2.25      2.56 o 
  -3  -8   2        0.36       -1.94      1.94 o 
  -2  -8   2        3.62        4.34      2.31 o 
  -1  -8   2       31.01       33.45      3.22 o 
   0  -8   2        1.10        0.74      1.06 o 
   1  -8   2        5.75        7.93      1.66 o 
   2  -8   2       26.42       29.54      2.78 o 
   3  -8   2        3.41       -0.47      2.03 o 
   4  -8   2        0.60       -0.28      2.19 o 
   5  -8   2        0.58        0.66      2.31 o 
  -4  -7   2        0.90        0.87      2.53 o 
  -3  -7   2        1.65        0.25      1.97 o 
  -2  -7   2       21.67       17.55      2.69 o 
  -1  -7   2       21.33       26.70      2.72 o 
   0  -7   2        0.27       -0.06      0.84 o 
   1  -7   2       12.31        8.15      1.75 o 
   2  -7   2       10.64        9.53      2.00 o 
   3  -7   2       31.07       34.01      3.44 o 
   4  -7   2        0.81        1.25      1.72 o 
   5  -7   2        0.29       -2.75      2.75 o 
  -5  -6   2       12.37       10.27      3.90 o 
  -4  -6   2        0.25        1.06      2.25 o 
  -3  -6   2       27.35       34.14      3.22 o 
  -2  -6   2        0.31       -0.72      1.53 o 
  -1  -6   2        6.74        8.96      1.37 o 
   0  -6   2        0.04        0.30      1.05 o 
   1  -6   2       75.25       95.32      4.18 o 
   2  -6   2        0.04       -0.47      1.31 o 
   3  -6   2       14.54       15.62      2.37 o 
   4  -6   2        0.47       -2.00      2.00 o 
   5  -6   2        0.39        1.75      2.00 o 
  -5  -5   2        2.05        2.78      3.19 o 
  -4  -5   2      112.42      127.48      6.90 o 
  -3  -5   2       26.18       28.67      3.09 o 
  -2  -5   2       85.55       83.01      4.15 o 
  -1  -5   2      341.39      359.71      7.40 o 
   0  -5   2       31.05       47.60      1.86 o 
   1  -5   2       57.62       56.62      3.00 o 
   2  -5   2      542.59      589.76      9.15 o 
   3  -5   2        0.69       -0.69      1.44 o 
   4  -5   2        2.26        2.87      1.87 o 
   5  -5   2        0.92        3.87      2.28 o 
   6  -5   2        0.01       -1.03      2.59 o 
  -5  -4   2       62.08       65.21      6.06 o 
  -4  -4   2        8.22       10.59      2.56 o 
  -3  -4   2       57.88       55.65      3.69 o 
  -2  -4   2       10.61       14.96      1.91 o 
  -1  -4   2      163.73      174.27      4.78 o 
   0  -4   2      383.09      408.49     10.59 o 
   1  -4   2      140.41      139.88      4.09 o 
   2  -4   2     2959.48     3216.82     20.05 o 
   3  -4   2        0.29       -0.66      1.50 o 
   4  -4   2      387.67      387.67     10.03 o 
   5  -4   2       16.22       19.21      3.47 o 
   6  -4   2        1.30        0.34      2.62 o 
  -5  -3   2        0.73        0.84      2.09 o 
  -4  -3   2        0.89        0.66      1.62 o 
  -3  -3   2       79.82       69.52      3.78 o 
  -2  -3   2        0.00        0.97      0.91 o 
  -1  -3   2       10.17       12.52      1.22 o 
   0  -3   2      787.24      815.97      5.41 o 
   1  -3   2      169.91      192.72      4.03 o 
   2  -3   2      157.60      164.68      4.84 o 
   3  -3   2        2.68        1.06      1.37 o 
   4  -3   2        0.01        0.59      1.75 o 
   5  -3   2      101.25      113.84      6.53 o 
   6  -3   2        4.02        4.28      3.53 o 
  -6  -2   2        0.46       -2.56      2.56 o 
  -5  -2   2        2.33       -1.06      2.47 o 
  -4  -2   2        4.92        2.03      1.97 o 
  -3  -2   2        1.62        0.59      1.22 o 
  -2  -2   2       38.71       43.91      2.56 o 
  -1  -2   2       25.09       18.14      1.69 o 
   0  -2   2        5.83        6.65      1.59 o 
   1  -2   2        9.34       12.12      1.16 o 
   2  -2   2       64.96       61.81      2.84 o 
   3  -2   2        0.02       -0.28      1.16 o 
   4  -2   2        4.66        6.46      1.81 o 
   5  -2   2        0.71        1.78      1.91 o 
   6  -2   2        5.26        9.15      2.75 o 
  -6  -1   2        8.34       14.83      3.19 o 
  -5  -1   2        6.33        7.75      2.19 o 
  -4  -1   2        7.83        8.62      2.06 o 
  -3  -1   2        3.42        4.28      1.31 o 
  -2  -1   2      330.44      338.29      5.81 o 
  -1  -1   2        3.03        2.75      1.19 o 
   0  -1   2       58.68       58.95      2.34 o 
   1  -1   2      813.79      873.43      7.25 o 
   2  -1   2       50.46       48.13      2.53 o 
   3  -1   2       72.16       67.52      3.56 o 
   4  -1   2        0.28        0.00      1.25 o 
   5  -1   2        0.02        1.78      1.78 o 
   6  -1   2        0.79       -0.66      2.37 o 
  -6   0   2        3.07        9.71      2.50 o 
  -5   0   2        0.12        0.75      1.91 o 
  -4   0   2        6.41        7.84      2.03 o 
  -3   0   2        4.05        3.87      1.47 o 
  -2   0   2        8.59       10.56      1.78 o 
  -1   0   2       53.95       52.03      2.03 o 
   0   0   2       13.50       35.55      2.08 o 
   1   0   2      387.30      375.99      4.72 o 
   2   0   2       13.31       14.33      1.47 o 
   3   0   2       54.69       54.68      3.12 o 
   4   0   2        2.06        1.19      1.81 o 
   5   0   2        0.19        2.34      1.62 o 
   6   0   2        0.00        0.34      2.00 o 
  -6   1   2       46.71       49.75      4.90 o 
  -5   1   2        0.32       -0.25      1.94 o 
  -4   1   2        0.02       -1.16      1.53 o 
  -3   1   2        5.47        2.90      1.41 o 
  -2   1   2      832.25      861.09      9.03 o 
  -1   1   2     3630.97     3074.94     58.96 o 
   0   1   2       19.49       21.03      1.58 o 
   1   1   2    25906.97    19531.54    148.85 o 
   2   1   2      234.18      228.64      5.47 o 
   3   1   2      668.88      589.92      9.99 o 
   4   1   2       59.73       57.84      4.15 o 
   5   1   2        0.04        2.12      1.62 o 
   6   1   2        0.79       -0.34      2.72 o 
  -6   2   2        0.00       -0.97      2.69 o 
  -5   2   2        2.41        0.00      1.84 o 
  -4   2   2       62.17       52.00      3.65 o 
  -3   2   2        0.25        0.44      1.12 o 
  -2   2   2       51.88       46.63      2.59 o 
  -1   2   2       22.10       19.08      1.53 o 
   0   2   2      785.62      788.79      4.90 o 
   1   2   2       94.35       90.13      3.15 o 
   2   2   2       83.54       72.55      3.40 o 
   3   2   2       12.03        9.37      2.09 o 
   4   2   2       27.75       28.64      3.12 o 
   5   2   2        4.33        4.12      2.37 o 
   6   2   2        0.11       -0.34      2.53 o 
  -6   3   2        2.76        2.28      2.78 o 
  -5   3   2       11.13        8.99      2.65 o 
  -4   3   2       86.93       77.80      4.56 o 
  -3   3   2        6.65        2.84      1.47 o 
  -2   3   2        4.53        4.18      1.16 o 
  -1   3   2      190.42      212.93      4.31 o 
   0   3   2       98.11       98.18      2.30 o 
   1   3   2      574.66      584.48      7.59 o 
   2   3   2        0.67        0.12      1.22 o 
   3   3   2       12.20       17.49      2.15 o 
   4   3   2        6.72       11.68      2.31 o 
   5   3   2        0.09        0.56      2.03 o 
  -6   4   2        9.91       14.62      3.09 o 
  -5   4   2      132.92      130.95      7.03 o 
  -4   4   2      176.65      166.18      6.68 o 
  -3   4   2        5.21        6.93      1.47 o 
  -2   4   2        2.01        0.37      1.69 o 
  -1   4   2       11.99       11.12      1.28 o 
   0   4   2       21.89       25.00      2.09 o 
   1   4   2       75.13       70.24      3.31 o 
   2   4   2       17.13       17.11      2.12 o 
   3   4   2        0.42       -1.12      1.37 o 
   4   4   2        0.87        4.81      1.97 o 
   5   4   2        0.01       -1.22      2.28 o 
  -6   5   2        0.82        0.00      2.22 o 
  -5   5   2        2.93       -0.84      2.81 o 
  -4   5   2      182.91      154.40      7.12 o 
  -3   5   2       12.57        8.43      2.06 o 
  -2   5   2       95.82      111.90      4.34 o 
  -1   5   2      413.13      472.61      7.68 o 
   0   5   2      135.23      135.44      5.59 o 
   1   5   2       31.89       32.73      2.44 o 
   2   5   2        9.97        8.09      1.72 o 
   3   5   2       23.79       27.26      3.00 o 
   4   5   2        0.09       -0.78      1.97 o 
   5   5   2        0.05       -0.66      2.56 o 
  -5   6   2       44.98       51.00      4.84 o 
  -4   6   2      206.46      208.81      7.96 o 
  -3   6   2        0.47        1.75      1.81 o 
  -2   6   2        1.51        1.78      1.47 o 
  -1   6   2       21.17       18.21      2.25 o 
   0   6   2      301.71      313.46      6.00 o 
   1   6   2        7.78        8.90      1.84 o 
   2   6   2        0.28       -0.75      1.69 o 
   3   6   2       50.68       47.97      4.18 o 
   4   6   2        0.64       -0.28      2.37 o 
   5   6   2        3.58        0.34      3.15 o 
  -5   7   2       11.56       14.74      2.81 o 
  -4   7   2        0.05       -0.25      2.06 o 
  -3   7   2       47.31       43.85      3.40 o 
  -2   7   2      123.01      123.20      5.40 o 
  -1   7   2      302.38      307.97      8.03 o 
   0   7   2        0.83        1.78      0.99 o 
   1   7   2        0.75        0.56      1.47 o 
   2   7   2        1.27        3.40      1.62 o 
   3   7   2       25.16       25.05      3.37 o 
   4   7   2       29.09       30.20      4.06 o 
  -5   8   2        0.71        3.59      1.94 o 
  -4   8   2        0.15       -1.37      1.81 o 
  -3   8   2        0.82        0.72      1.87 o 
  -2   8   2        0.31        0.44      1.66 o 
  -1   8   2        3.29        5.12      1.41 o 
   0   8   2        0.01       -0.74      1.39 o 
   1   8   2        1.20        1.50      1.87 o 
   2   8   2        0.11       -1.69      2.12 o 
   3   8   2        1.39        1.12      2.25 o 
   4   8   2        0.00       -1.00      3.00 o 
  -4   9   2        3.43        3.90      2.25 o 
  -3   9   2       24.50       23.17      3.19 o 
  -2   9   2        0.97        0.25      1.94 o 
  -1   9   2        0.08       -0.22      1.66 o 
   0   9   2        7.24        6.14      1.62 o 
   1   9   2        1.92        2.44      2.03 o 
   2   9   2        0.54        0.81      1.81 o 
   3   9   2        0.10       -2.09      2.09 o 
  -4  10   2        0.49       -1.00      2.22 o 
  -3  10   2        2.53        5.25      2.47 o 
  -2  10   2       28.08       22.52      3.28 o 
  -1  10   2       15.21       16.96      2.75 o 
   0  10   2        2.36        2.71      1.37 o 
   1  10   2       13.93       14.83      3.09 o 
   2  10   2        3.20        3.94      2.59 o 
   3  10   2        0.44        3.09      2.84 o 
  -3  11   2        3.22        3.25      2.59 o 
  -2  11   2        0.28        2.40      1.84 o 
  -1  11   2       16.19       17.46      3.25 o 
   0  11   2       31.39       35.16      4.54 o 
   1  11   2        0.08        6.81      2.25 o 
   2  11   2       48.27       39.91      5.59 o 
  -2  12   2        0.00        0.69      2.37 o 
  -1  12   2        1.85        2.94      2.34 o 
   0  12   2        0.84        4.16      1.68 o 
   1  12   2        2.11        3.47      3.15 o 
  -1 -12   3        0.00       -1.34      2.62 o 
   0 -12   3        7.75        7.83      1.99 o 
   1 -12   3        0.73        0.97      2.12 o 
   2 -12   3        0.20        1.66      2.09 o 
  -2 -11   3        5.61        4.87      2.81 o 
  -1 -11   3        9.37        4.78      3.25 o 
   0 -11   3       13.00       14.18      2.10 o 
   1 -11   3        1.03        2.84      1.66 o 
   2 -11   3        0.56        0.28      2.40 o 
   3 -11   3        2.11        5.43      2.19 o 
  -3 -10   3        4.92        4.62      2.84 o 
  -2 -10   3        8.11       12.24      2.69 o 
  -1 -10   3       49.57       45.03      4.47 o 
   0 -10   3       12.36       14.72      4.40 o 
   1 -10   3       38.79       42.35      3.78 o 
   2 -10   3        4.76        5.28      2.28 o 
   3 -10   3        4.36        9.81      2.90 o 
   4 -10   3        7.18        7.18      2.84 o 
  -3  -9   3       13.97       14.05      3.25 o 
  -2  -9   3       45.45       48.13      4.12 o 
  -1  -9   3      321.27      342.54      9.81 o 
   0  -9   3      462.52      481.38     22.47 o 
   1  -9   3      145.54      157.68      6.71 o 
   2  -9   3       76.69       68.68      4.87 o 
   3  -9   3       21.27       25.61      3.47 o 
   4  -9   3        0.52        4.53      2.03 o 
  -4  -8   3        0.42        2.56      2.53 o 
  -3  -8   3        0.35        5.93      1.56 o 
  -2  -8   3       31.01       27.05      3.22 o 
  -1  -8   3       33.04       37.48      3.44 o 
   0  -8   3      110.03      117.96     12.09 o 
   1  -8   3      104.52      109.59      5.15 o 
   2  -8   3       14.35        9.78      2.09 o 
   3  -8   3       18.02       16.80      2.78 o 
   4  -8   3       27.01       26.36      3.65 o 
   5  -8   3        8.40       12.55      3.28 o 
  -4  -7   3        1.66        1.19      2.12 o 
  -3  -7   3        3.81        4.40      1.97 o 
  -2  -7   3        2.03        6.56      1.75 o 
  -1  -7   3        0.46        0.34      1.19 o 
   0  -7   3        3.58        1.56      1.41 o 
   1  -7   3        5.52        2.00      1.44 o 
   2  -7   3       16.37       19.36      2.53 o 
   3  -7   3        3.68        3.00      2.00 o 
   4  -7   3        5.66        3.87      2.03 o 
   5  -7   3        1.32       -1.56      2.31 o 
  -5  -6   3        3.93        6.65      3.00 o 
  -4  -6   3        4.10        7.34      2.53 o 
  -3  -6   3        2.26        4.84      1.94 o 
  -2  -6   3       11.47        9.06      1.91 o 
  -1  -6   3      130.14      132.64      5.00 o 
   0  -6   3       67.01       57.40      4.23 o 
   1  -6   3        0.96       -0.16      1.09 o 
   2  -6   3       42.87       41.97      2.97 o 
   3  -6   3       10.31       -0.78      4.90 o 
   4  -6   3        1.14        0.25      1.47 o 
   5  -6   3        2.24        7.37      2.53 o 
  -5  -5   3       84.60       89.16      6.65 o 
  -4  -5   3      149.56      164.68      7.40 o 
  -3  -5   3       11.69       13.40      2.03 o 
  -2  -5   3      205.68      223.21      6.68 o 
  -1  -5   3      178.54      191.04      5.53 o 
   0  -5   3        1.97        2.76      0.78 o 
   1  -5   3       51.57       65.40      3.15 o 
   2  -5   3       16.80       20.42      2.19 o 
   3  -5   3        0.51        0.19      1.09 o 
   4  -5   3       32.80       30.95      3.37 o 
   5  -5   3        0.69       -2.50      2.50 o 
  -5  -4   3        4.98        6.78      2.87 o 
  -4  -4   3       31.15       33.42      3.65 o 
  -3  -4   3      225.29      219.86      6.93 o 
  -2  -4   3       66.15       73.64      3.72 o 
  -1  -4   3     2102.69     2502.76     16.83 o 
   0  -4   3      226.18      241.24      3.85 o 
   1  -4   3      186.12      207.12      5.15 o 
   2  -4   3       36.40       32.35      2.62 o 
   3  -4   3       34.49       36.07      3.15 o 
   4  -4   3       31.60       29.42      3.56 o 
   5  -4   3       17.53       18.02      3.28 o 
   6  -4   3       40.10       41.69      5.50 o 
  -5  -3   3        0.05       -0.56      2.44 o 
  -4  -3   3        0.99        1.09      2.06 o 
  -3  -3   3       33.20       32.70      2.97 o 
  -2  -3   3       45.71       44.97      2.90 o 
  -1  -3   3      869.07     1013.18      9.78 o 
   0  -3   3      184.91      185.90      3.92 o 
   1  -3   3        0.05        1.69      0.81 o 
   2  -3   3      152.33      149.84      4.75 o 
   3  -3   3       30.12       31.82      3.00 o 
   4  -3   3      109.02      120.33      5.59 o 
   5  -3   3        0.08        2.94      2.44 o 
   6  -3   3       25.77       31.26      4.68 o 
  -6  -2   3        0.50        4.43      2.25 o 
  -5  -2   3        2.32        0.28      2.40 o 
  -4  -2   3        0.62       -0.41      1.50 o 
  -3  -2   3        8.57       12.65      1.78 o 
  -2  -2   3      231.16      230.29      5.72 o 
  -1  -2   3       84.77       84.88      3.06 o 
   0  -2   3       73.03       69.10      2.01 o 
   1  -2   3      385.44      432.11      5.81 o 
   2  -2   3       65.08       60.65      2.94 o 
   3  -2   3       47.97       41.26      3.15 o 
   4  -2   3        9.47       12.37      2.00 o 
   5  -2   3       14.25       17.65      3.31 o 
   6  -2   3       39.69       43.72      5.65 o 
  -6  -1   3        0.03        3.00      2.37 o 
  -5  -1   3        5.72        4.97      2.72 o 
  -4  -1   3        6.01        8.62      1.78 o 
  -3  -1   3        3.35        4.59      1.22 o 
  -2  -1   3      278.81      269.65      5.87 o 
  -1  -1   3       38.64       29.33      2.00 o 
   0  -1   3       31.88       29.98      1.18 o 
   1  -1   3      110.14      102.59      3.15 o 
   2  -1   3        0.44        0.31      1.09 o 
   3  -1   3       38.52       34.45      2.81 o 
   4  -1   3        0.22       -0.41      1.37 o 
   5  -1   3        0.64        0.53      1.97 o 
   6  -1   3        0.12       -0.34      2.56 o 
  -6   0   3        6.10        9.49      2.87 o 
  -5   0   3       13.58       15.65      2.59 o 
  -4   0   3       10.95       14.12      1.97 o 
  -3   0   3      245.75      254.28      6.71 o 
  -2   0   3       68.32       65.96      2.87 o 
  -1   0   3       55.68       45.28      2.03 o 
   0   0   3     1969.64     1863.75     30.91 o 
   1   0   3      132.51      123.70      3.34 o 
   2   0   3        0.48        0.53      0.91 o 
   3   0   3       10.43        8.96      1.81 o 
   4   0   3        6.36        7.37      1.94 o 
   5   0   3        0.23        2.12      1.50 o 
   6   0   3        0.00       -1.34      2.53 o 
  -6   1   3        0.97       -0.66      2.47 o 
  -5   1   3        4.43        2.81      2.25 o 
  -4   1   3        4.46        0.78      1.50 o 
  -3   1   3       21.28       24.70      2.34 o 
  -2   1   3     2038.90     2186.74     15.05 o 
  -1   1   3      840.24      860.37      7.90 o 
   0   1   3     7773.44     6963.29     61.46 o 
   1   1   3     5143.75     4353.58     81.20 o 
   2   1   3       24.27       24.58      2.03 o 
   3   1   3       12.69       13.24      2.19 o 
   4   1   3       16.96       15.18      2.62 o 
   5   1   3        3.07        6.00      2.19 o 
   6   1   3        0.35       -1.37      2.72 o 
  -6   2   3        0.61        0.97      2.47 o 
  -5   2   3        3.36        2.31      1.94 o 
  -4   2   3       18.25       22.36      2.65 o 
  -3   2   3       41.23       39.07      2.84 o 
  -2   2   3       60.86       58.84      2.87 o 
  -1   2   3      650.60      661.59      7.37 o 
   0   2   3     2697.44     2714.45     28.11 o 
   1   2   3       70.93       67.27      3.00 o 
   2   2   3      242.55      247.32      6.12 o 
   3   2   3       44.96       46.44      3.15 o 
   4   2   3       36.29       39.60      4.15 o 
   5   2   3        3.98        7.90      2.47 o 
  -6   3   3        1.98        3.62      2.53 o 
  -5   3   3        2.11        5.25      1.75 o 
  -4   3   3       45.54       44.47      3.72 o 
  -3   3   3        1.09       -1.25      1.41 o 
  -2   3   3       11.42       15.68      1.69 o 
  -1   3   3      153.39      155.93      4.37 o 
   0   3   3       24.86       28.88      4.48 o 
   1   3   3      193.90      188.85      5.06 o 
   2   3   3       33.62       31.07      2.72 o 
   3   3   3        9.00        8.99      2.12 o 
   4   3   3       23.46       20.24      3.25 o 
   5   3   3        5.62        3.25      2.37 o 
  -6   4   3        1.92        8.40      2.34 o 
  -5   4   3       25.84       26.14      3.44 o 
  -4   4   3        0.22        2.56      1.47 o 
  -3   4   3       56.00       54.84      3.53 o 
  -2   4   3        0.59       -1.16      1.16 o 
  -1   4   3      124.89      122.92      4.09 o 
   0   4   3       72.93       79.01      3.67 o 
   1   4   3       21.16       20.27      2.12 o 
   2   4   3        4.64        3.84      1.44 o 
   3   4   3        2.31        3.53      1.53 o 
   4   4   3        0.02        2.00      2.06 o 
   5   4   3        0.04       -2.25      2.25 o 
  -6   5   3       10.46        7.96      3.50 o 
  -5   5   3        5.57        6.75      2.84 o 
  -4   5   3       16.33       14.49      2.59 o 
  -3   5   3      338.90      337.07      8.53 o 
  -2   5   3       11.43       13.84      1.97 o 
  -1   5   3       17.80       19.24      1.91 o 
   0   5   3       53.59       51.62      2.40 o 
   1   5   3        0.03        0.28      1.19 o 
   2   5   3       51.24       49.00      3.59 o 
   3   5   3        0.21        0.87      1.56 o 
   4   5   3        0.22        0.28      1.75 o 
   5   5   3        0.28        2.65      2.59 o 
  -5   6   3        0.29        1.19      2.12 o 
  -4   6   3        6.10        4.12      2.28 o 
  -3   6   3      693.40      679.02     12.68 o 
  -2   6   3      229.50      246.53      7.18 o 
  -1   6   3      450.89      465.65      9.28 o 
   0   6   3      545.89      577.31      9.73 o 
   1   6   3        4.35        7.71      1.69 o 
   2   6   3        9.93        7.84      2.19 o 
   3   6   3       14.27        9.71      2.65 o 
   4   6   3        2.37       -0.59      2.31 o 
  -5   7   3        0.67        6.25      2.09 o 
  -4   7   3       12.68       11.74      2.97 o 
  -3   7   3      102.09       98.44      5.34 o 
  -2   7   3       60.39       56.31      3.81 o 
  -1   7   3      206.52      207.37      6.62 o 
   0   7   3       83.48       83.32      3.26 o 
   1   7   3       62.00       65.49      3.90 o 
   2   7   3        0.70        0.87      1.84 o 
   3   7   3       21.05       17.52      2.87 o 
   4   7   3        0.52        0.62      2.59 o 
  -5   8   3        4.86       10.68      2.87 o 
  -4   8   3        0.00       -2.22      2.22 o 
  -3   8   3        8.77        7.34      2.31 o 
  -2   8   3       13.13       14.18      2.37 o 
  -1   8   3        3.78        3.90      1.75 o 
   0   8   3        3.03        6.99      1.31 o 
   1   8   3        2.92        5.53      1.81 o 
   2   8   3        1.88        2.25      2.25 o 
   3   8   3        1.69        2.90      2.09 o 
   4   8   3        1.48        3.40      2.84 o 
  -4   9   3        5.20       12.62      2.81 o 
  -3   9   3        4.08        2.15      2.40 o 
  -2   9   3        0.01        1.72      1.91 o 
  -1   9   3        1.00        3.03      2.00 o 
   0   9   3        5.33        5.61      1.77 o 
   1   9   3        4.68        6.03      1.94 o 
   2   9   3        0.05       -1.41      2.28 o 
   3   9   3        0.42        2.87      2.65 o 
  -4  10   3        9.09        9.06      3.34 o 
  -3  10   3        1.08        0.59      2.47 o 
  -2  10   3        3.29        4.68      1.91 o 
  -1  10   3        0.03       -2.34      2.34 o 
   0  10   3        0.99        1.32      2.67 o 
   1  10   3        4.88        3.97      2.53 o 
   2  10   3        0.08       -0.31      2.28 o 
  -3  11   3        0.51        2.65      2.62 o 
  -2  11   3        0.10       -2.50      2.50 o 
  -1  11   3       76.89       74.45      6.15 o 
   0  11   3       20.48       21.70      2.87 o 
   1  11   3       20.79       24.83      3.81 o 
   2  11   3       35.06       38.54      4.78 o 
  -2  12   3        0.10        0.69      1.94 o 
  -1  12   3        1.79        3.34      2.40 o 
   0  12   3        4.40        4.66      2.20 o 
  -1 -12   4        0.83        4.40      2.78 o 
   0 -12   4        7.48       12.05      3.03 o 
   1 -12   4        0.48        1.28      1.87 o 
   2 -12   4        2.31        4.34      2.84 o 
  -2 -11   4        0.81        1.66      1.94 o 
  -1 -11   4        0.40       -1.22      2.50 o 
   0 -11   4        0.07        0.43      1.52 o 
   1 -11   4       12.76        8.93      2.75 o 
   2 -11   4        2.16        2.09      2.34 o 
   3 -11   4        0.21       -1.94      2.53 o 
  -3 -10   4        3.61        2.69      2.87 o 
  -2 -10   4        4.89        2.37      3.03 o 
  -1 -10   4        8.92        8.09      2.65 o 
   0 -10   4       23.29       20.69      2.56 o 
   1 -10   4       80.55       66.83      5.40 o 
   2 -10   4        0.56        1.34      2.06 o 
   3 -10   4        0.55       -2.44      2.44 o 
   4 -10   4        7.88        8.34      2.59 o 
  -3  -9   4        1.04        0.91      2.15 o 
  -2  -9   4      116.30      129.01      6.78 o 
  -1  -9   4       36.62       40.85      3.87 o 
   0  -9   4      400.26      421.36      7.77 o 
   1  -9   4        0.96        2.72      2.09 o 
   2  -9   4       25.71       23.83      2.78 o 
   3  -9   4        0.54        3.22      1.47 o 
   4  -9   4        0.69        3.69      2.12 o 
  -4  -8   4        2.59        4.87      2.31 o 
  -3  -8   4       22.02       22.27      3.72 o 
  -2  -8   4        1.10        1.91      1.69 o 
  -1  -8   4       76.32       73.05      4.75 o 
   0  -8   4        3.85        4.30      1.54 o 
   1  -8   4      605.65      616.74     12.09 o 
   2  -8   4       26.01       17.21      2.90 o 
   3  -8   4      146.00      126.64      6.78 o 
   4  -8   4       49.23       49.22      4.34 o 
   5  -8   4        0.07       -0.34      2.31 o 
  -4  -7   4        0.09        2.40      2.37 o 
  -3  -7   4        2.38       -0.75      1.78 o 
  -2  -7   4        8.64        9.06      1.81 o 
  -1  -7   4       11.05       12.93      1.94 o 
   0  -7   4       54.33       50.46      2.42 o 
   1  -7   4       12.70       14.33      2.25 o 
   2  -7   4       15.15       14.58      2.47 o 
   3  -7   4        2.88        1.78      2.47 o 
   4  -7   4       11.99       11.37      2.44 o 
   5  -7   4        0.35        2.56      2.12 o 
  -5  -6   4        7.68        9.81      3.09 o 
  -4  -6   4        7.15        8.56      2.56 o 
  -3  -6   4        1.19        0.00      1.84 o 
  -2  -6   4       10.13        9.93      1.72 o 
  -1  -6   4      111.59      100.25      4.53 o 
   0  -6   4       48.47       45.57      2.97 o 
   1  -6   4        1.71        1.69      1.37 o 
   2  -6   4       10.62        9.09      1.72 o 
   3  -6   4        3.04        4.28      1.53 o 
   4  -6   4        9.57       13.87      2.53 o 
   5  -6   4        0.70        0.31      2.12 o 
  -5  -5   4       75.92       94.04      6.56 o 
  -4  -5   4       85.59       89.98      6.15 o 
  -3  -5   4        4.58        5.78      1.72 o 
  -2  -5   4      219.15      221.61      6.84 o 
  -1  -5   4        2.56        2.50      1.12 o 
   0  -5   4        3.74        6.64      2.55 o 
   1  -5   4       13.25       14.18      1.66 o 
   2  -5   4       93.47       98.35      4.62 o 
   3  -5   4        0.22        0.37      1.41 o 
   4  -5   4       10.56        8.43      2.75 o 
   5  -5   4        0.88        0.00      2.37 o 
  -5  -4   4        0.08        1.19      2.53 o 
  -4  -4   4       92.36       94.54      5.68 o 
  -3  -4   4       88.34       85.70      4.75 o 
  -2  -4   4      193.78      195.10      6.06 o 
  -1  -4   4        4.13        4.09      1.31 o 
   0  -4   4      410.20      479.10     30.34 o 
   1  -4   4       80.76       98.78      3.81 o 
   2  -4   4       50.08       49.09      3.03 o 
   3  -4   4      264.37      263.37      7.78 o 
   4  -4   4        3.61        1.34      2.37 o 
   5  -4   4       13.02        9.56      3.12 o 
  -5  -3   4        7.69        2.56      3.19 o 
  -4  -3   4      265.03      272.74      8.84 o 
  -3  -3   4       38.43       37.73      3.12 o 
  -2  -3   4     1079.13     1188.76     12.87 o 
  -1  -3   4       45.94       49.09      2.75 o 
   0  -3   4        8.49       11.11      0.95 o 
   1  -3   4      468.02      478.70      7.03 o 
   2  -3   4       60.16       60.34      3.31 o 
   3  -3   4      767.90      760.56     11.93 o 
   4  -3   4        2.25       -0.66      2.00 o 
   5  -3   4      145.02      151.59      7.53 o 
   6  -3   4        7.76        4.84      3.90 o 
  -6  -2   4        0.45       -2.09      2.40 o 
  -5  -2   4        0.23        3.59      1.69 o 
  -4  -2   4        0.29       -0.22      1.56 o 
  -3  -2   4       12.93        9.65      1.91 o 
  -2  -2   4      472.74      481.36      7.87 o 
  -1  -2   4        1.40       -1.03      1.03 o 
   0  -2   4       50.37       54.40      1.73 o 
   1  -2   4      379.76      400.13      6.12 o 
   2  -2   4        9.56        9.99      1.59 o 
   3  -2   4       75.90       75.95      3.87 o 
   4  -2   4        0.98        1.47      1.47 o 
   5  -2   4        2.07        4.09      2.78 o 
   6  -2   4       36.36       41.47      5.40 o 
  -6  -1   4        4.60        3.72      3.09 o 
  -5  -1   4        0.79       -1.06      2.31 o 
  -4  -1   4       22.06       23.02      2.84 o 
  -3  -1   4        1.19        1.56      1.12 o 
  -2  -1   4        1.94        1.72      1.03 o 
  -1  -1   4       10.93       11.71      1.66 o 
   0  -1   4       17.59       19.95      1.20 o 
   1  -1   4       19.58       18.08      1.53 o 
   2  -1   4        4.51        3.19      1.12 o 
   3  -1   4       29.46       28.17      2.69 o 
   4  -1   4        0.00        0.44      1.59 o 
   5  -1   4        2.25        3.81      2.44 o 
   6  -1   4        0.15       -1.37      2.56 o 
  -6   0   4       18.08       12.65      3.84 o 
  -5   0   4       28.55       28.67      3.72 o 
  -4   0   4       21.13       18.49      3.44 o 
  -3   0   4       97.36      117.74      4.72 o 
  -2   0   4       15.23       13.40      1.66 o 
  -1   0   4       64.32       77.83      2.90 o 
   0   0   4      164.63      237.90      7.89 o 
   1   0   4        1.90        0.87      0.97 o 
   2   0   4      102.08      102.53      4.15 o 
   3   0   4        0.25       -0.66      1.28 o 
   4   0   4        5.87        7.50      2.22 o 
   5   0   4        0.20        3.31      1.50 o 
   6   0   4        0.05       -2.65      2.65 o 
  -6   1   4        8.27        7.93      3.12 o 
  -5   1   4       15.32       18.05      2.90 o 
  -4   1   4        0.01        0.19      1.41 o 
  -3   1   4       28.32       35.57      2.81 o 
  -2   1   4      208.92      202.78      5.47 o 
  -1   1   4       39.92       39.76      2.00 o 
   0   1   4      286.42      316.37      3.58 o 
   1   1   4      177.27      169.08      4.50 o 
   2   1   4       39.60       42.13      2.75 o 
   3   1   4        0.72        1.19      1.31 o 
   4   1   4        9.62        6.62      2.34 o 
   5   1   4        0.89       -2.53      2.72 o 
  -6   2   4        1.96        2.65      2.75 o 
  -5   2   4      101.27       84.85      5.90 o 
  -4   2   4        0.09        2.47      1.34 o 
  -3   2   4        1.79       -0.16      1.53 o 
  -2   2   4        0.70       -0.97      0.97 o 
  -1   2   4      248.32      295.16      5.31 o 
   0   2   4      489.14      480.76      4.67 o 
   1   2   4       15.90       21.30      2.09 o 
   2   2   4     2029.13     1878.30     16.86 o 
   3   2   4       65.54       55.47      4.31 o 
   4   2   4       68.43       47.66      4.87 o 
   5   2   4        8.11        3.81      2.78 o 
  -6   3   4        0.79        0.00      2.72 o 
  -5   3   4        2.09        1.62      2.09 o 
  -4   3   4        4.56        4.03      2.03 o 
  -3   3   4      121.13      119.11      4.90 o 
  -2   3   4        0.18       -0.66      1.00 o 
  -1   3   4        3.98        4.62      1.09 o 
   0   3   4        0.01       -0.71      0.87 o 
   1   3   4      385.52      382.20      7.40 o 
   2   3   4       98.63       91.41      4.31 o 
   3   3   4        0.71        1.34      1.69 o 
   4   3   4        0.75        3.15      2.00 o 
   5   3   4        7.88        7.65      2.72 o 
  -6   4   4        0.01        0.34      2.40 o 
  -5   4   4        3.19        1.94      2.06 o 
  -4   4   4       17.91       15.27      2.94 o 
  -3   4   4      155.74      148.38      5.81 o 
  -2   4   4        4.43        3.44      1.37 o 
  -1   4   4        1.21        3.09      1.19 o 
   0   4   4       34.23       34.34      1.79 o 
   1   4   4        9.77        8.84      1.69 o 
   2   4   4       69.68       63.34      3.90 o 
   3   4   4        2.82        3.72      1.75 o 
   4   4   4        2.51        1.03      2.50 o 
   5   4   4        0.02        0.66      2.53 o 
  -5   5   4       13.56       17.61      2.94 o 
  -4   5   4      281.43      282.48      9.06 o 
  -3   5   4      242.93      232.14      7.37 o 
  -2   5   4       13.42       13.34      2.00 o 
  -1   5   4        7.73        7.75      1.56 o 
   0   5   4        1.13        2.41      0.86 o 
   1   5   4        5.18        8.12      1.50 o 
   2   5   4       13.21       12.21      1.81 o 
   3   5   4        1.84        2.94      1.84 o 
   4   5   4        0.12       -0.28      2.03 o 
   5   5   4        0.00       -0.34      2.87 o 
  -5   6   4        6.78        7.59      3.00 o 
  -4   6   4       13.64       14.02      3.09 o 
  -3   6   4      564.31      543.51     11.68 o 
  -2   6   4        3.30        2.34      1.87 o 
  -1   6   4      178.21      184.70      6.25 o 
   0   6   4      241.43      254.94      5.68 o 
   1   6   4       22.31       19.68      2.65 o 
   2   6   4        0.00        1.44      1.69 o 
   3   6   4        1.34        1.00      1.97 o 
   4   6   4        2.79        4.81      2.50 o 
  -5   7   4       17.71       20.21      3.72 o 
  -4   7   4       84.33       94.88      5.81 o 
  -3   7   4      287.73      289.91      9.03 o 
  -2   7   4       41.31       36.10      3.59 o 
  -1   7   4       50.45       48.94      3.81 o 
   0   7   4       17.24       16.05      1.73 o 
   1   7   4       17.28       20.02      2.56 o 
   2   7   4        2.02        1.41      1.87 o 
   3   7   4        0.15       -0.28      2.09 o 
   4   7   4        7.31        8.12      3.19 o 
  -5   8   4       10.13        9.90      3.90 o 
  -4   8   4       10.62        6.12      4.81 o 
  -3   8   4        0.01       -2.03      2.12 o 
  -2   8   4       69.91       66.74      4.68 o 
  -1   8   4       90.35       85.51      5.09 o 
   0   8   4      156.18      162.70      5.28 o 
   1   8   4       10.65       10.87      2.87 o 
   2   8   4        0.10       -1.31      2.40 o 
   3   8   4        0.13        0.59      2.37 o 
  -4   9   4        0.36        0.31      2.47 o 
  -3   9   4        0.30       -2.22      2.22 o 
  -2   9   4        0.30        2.03      1.81 o 
  -1   9   4        1.15        4.65      1.59 o 
   0   9   4        0.40        0.16      1.33 o 
   1   9   4        0.00       -1.31      2.15 o 
   2   9   4        0.46       -2.84      2.84 o 
   3   9   4        0.01        2.65      2.03 o 
  -4  10   4       22.12       28.92      4.31 o 
  -3  10   4        0.18        3.40      1.97 o 
  -2  10   4       21.96       19.99      3.47 o 
  -1  10   4        0.14        0.56      2.15 o 
   0  10   4        1.06        1.22      1.62 o 
   1  10   4        3.30        7.37      2.53 o 
   2  10   4        0.06        6.12      2.12 o 
  -3  11   4        0.60       -1.72      2.37 o 
  -2  11   4        0.00       -1.84      1.84 o 
  -1  11   4       36.74       42.69      4.62 o 
   0  11   4        7.81        8.59      2.02 o 
   1  11   4        9.67        6.90      3.06 o 
  -1  12   4        0.01        1.72      1.87 o 
  -1 -12   5        2.02        2.78      2.59 o 
   0 -12   5        1.93        1.51      4.48 o 
   1 -12   5        4.52        1.00      2.75 o 
   2 -12   5        5.76       10.24      3.34 o 
  -2 -11   5        0.78       -1.34      2.90 o 
  -1 -11   5        1.16        1.84      2.40 o 
   0 -11   5        0.02        1.12      2.36 o 
   1 -11   5       18.41       17.15      3.53 o 
   2 -11   5        1.38        0.00      2.12 o 
   3 -11   5        0.31        0.00      2.31 o 
  -3 -10   5        0.01       -2.06      2.90 o 
  -2 -10   5       20.31       18.46      3.56 o 
  -1 -10   5       11.98       16.33      2.78 o 
   0 -10   5       57.40       56.29      3.35 o 
   1 -10   5       32.56       32.20      3.44 o 
   2 -10   5        2.91        2.50      2.31 o 
   3 -10   5        0.65       -0.91      2.03 o 
   4 -10   5        1.31       -0.69      2.31 o 
  -3  -9   5       47.95       32.54      4.59 o 
  -2  -9   5       17.86       19.30      3.56 o 
  -1  -9   5       34.82       36.23      3.69 o 
   0  -9   5      162.52      143.96      4.85 o 
   1  -9   5        0.84       -1.19      2.31 o 
   2  -9   5        2.21        0.00      2.12 o 
   3  -9   5        0.84       -1.09      2.47 o 
   4  -9   5        4.07       -0.62      3.44 o 
  -4  -8   5        4.69        6.96      3.09 o 
  -3  -8   5        1.35       -1.97      2.65 o 
  -2  -8   5       25.58       27.55      3.31 o 
  -1  -8   5      195.69      194.97      7.62 o 
   0  -8   5      587.05      595.66      8.55 o 
   1  -8   5     1201.48     1267.90     17.43 o 
   2  -8   5       79.90       80.39      4.93 o 
   3  -8   5      145.76      135.38      7.03 o 
   4  -8   5       15.78       13.52      2.94 o 
   5  -8   5        0.02        4.50      2.12 o 
  -4  -7   5        0.00       -1.22      2.40 o 
  -3  -7   5        3.01        4.87      1.91 o 
  -2  -7   5        6.23        4.37      2.28 o 
  -1  -7   5      107.62      119.80      5.40 o 
   0  -7   5       24.69       25.17      2.55 o 
   1  -7   5       95.68      103.25      5.06 o 
   2  -7   5       17.01       15.12      2.59 o 
   3  -7   5       21.70       19.93      3.06 o 
   4  -7   5        0.00        3.28      1.91 o 
   5  -7   5        3.67        6.25      2.31 o 
  -5  -6   5        0.00        7.25      2.59 o 
  -4  -6   5        1.12        3.69      2.22 o 
  -3  -6   5        4.80        4.90      2.03 o 
  -2  -6   5       32.79       33.89      2.90 o 
  -1  -6   5        4.03        1.19      1.69 o 
   0  -6   5        2.51        3.42      1.98 o 
   1  -6   5       13.63       10.43      1.72 o 
   2  -6   5        1.65        3.47      1.41 o 
   3  -6   5        0.74        1.06      1.56 o 
   4  -6   5        6.22        4.12      2.40 o 
   5  -6   5        1.45        2.81      2.50 o 
  -5  -5   5       16.24       15.27      4.68 o 
  -4  -5   5        0.88       -1.84      2.12 o 
  -3  -5   5       17.06       14.15      2.56 o 
  -2  -5   5        1.45        0.53      1.59 o 
  -1  -5   5       12.46       14.40      1.87 o 
   0  -5   5      108.55      114.59      4.11 o 
   1  -5   5       23.28       20.61      2.00 o 
   2  -5   5       24.63       31.17      2.75 o 
   3  -5   5       15.59       15.12      2.53 o 
   4  -5   5        0.06       -2.03      2.03 o 
   5  -5   5        0.10       -0.59      2.28 o 
  -5  -4   5        0.69       -2.15      3.09 o 
  -4  -4   5      128.84      141.16      6.71 o 
  -3  -4   5      251.28      247.91      8.06 o 
  -2  -4   5        5.06        6.18      1.72 o 
  -1  -4   5      187.57      200.22      5.72 o 
   0  -4   5      250.13      271.76      4.50 o 
   1  -4   5       18.55       16.52      1.75 o 
   2  -4   5       26.16       24.02      2.34 o 
   3  -4   5        9.20        9.71      1.94 o 
   4  -4   5        0.41       -1.97      1.97 o 
   5  -4   5        2.65        6.43      1.84 o 
  -5  -3   5       55.39       49.09      5.28 o 
  -4  -3   5        0.34        3.75      2.19 o 
  -3  -3   5       26.45       23.74      2.87 o 
  -2  -3   5      266.64      253.90      6.75 o 
  -1  -3   5       60.82       74.45      3.37 o 
   0  -3   5     1980.13     2352.15     32.31 o 
   1  -3   5      167.39      157.18      4.84 o 
   2  -3   5      211.01      207.78      6.06 o 
   3  -3   5       48.23       55.56      3.56 o 
   4  -3   5        2.70        1.12      2.15 o 
   5  -3   5        2.40        3.72      3.00 o 
  -5  -2   5       18.53       19.83      3.31 o 
  -4  -2   5        2.07        0.91      1.94 o 
  -3  -2   5       25.29       19.99      2.40 o 
  -2  -2   5        0.27        0.81      1.22 o 
  -1  -2   5       58.41       70.02      3.12 o 
   0  -2   5      233.02      248.70      3.83 o 
   1  -2   5       99.54       97.31      3.69 o 
   2  -2   5        3.80       -1.66      1.66 o 
   3  -2   5       58.47       61.18      3.81 o 
   4  -2   5        6.73        6.71      2.25 o 
   5  -2   5       25.81       26.92      3.84 o 
  -6  -1   5        1.18        0.00      2.53 o 
  -5  -1   5        6.83        8.00      2.69 o 
  -4  -1   5       26.07       23.58      3.00 o 
  -3  -1   5        0.01        0.16      1.09 o 
  -2  -1   5        9.11        8.28      1.56 o 
  -1  -1   5      127.67      124.36      4.00 o 
   0  -1   5      153.98      153.63      3.54 o 
   1  -1   5        1.16        1.66      1.03 o 
   2  -1   5       67.99       67.49      3.44 o 
   3  -1   5        1.44        1.03      1.47 o 
   4  -1   5       10.48       12.06      2.56 o 
   5  -1   5        0.83        0.84      2.03 o 
  -6   0   5       25.23       22.49      4.56 o 
  -5   0   5        3.09        3.00      2.65 o 
  -4   0   5       24.03       24.67      3.00 o 
  -3   0   5        1.69        2.12      1.22 o 
  -2   0   5        1.23        0.25      1.19 o 
  -1   0   5      235.47      228.39      5.25 o 
   0   0   5       12.42       24.37      1.83 o 
   1   0   5        1.99        1.03      0.87 o 
   2   0   5       40.31       37.01      2.69 o 
   3   0   5        0.07        0.00      1.34 o 
   4   0   5        2.08        3.40      1.72 o 
   5   0   5        0.03       -0.28      1.97 o 
  -6   1   5        4.19       -2.03      2.87 o 
  -5   1   5        0.02       -2.47      2.47 o 
  -4   1   5        8.25        9.56      2.19 o 
  -3   1   5       18.09       14.65      2.40 o 
  -2   1   5      260.35      255.22      6.28 o 
  -1   1   5        0.00        1.12      0.87 o 
   0   1   5       60.48       57.96      1.90 o 
   1   1   5      355.86      316.21      6.53 o 
   2   1   5       62.17       54.56      3.44 o 
   3   1   5        1.73        0.37      1.62 o 
   4   1   5        0.69       -0.69      2.03 o 
   5   1   5        0.29        2.37      2.22 o 
  -6   2   5       24.81       25.52      4.12 o 
  -5   2   5       30.28       28.61      3.56 o 
  -4   2   5       20.91       21.11      2.90 o 
  -3   2   5        0.63        1.19      0.94 o 
  -2   2   5       53.53       62.18      3.34 o 
  -1   2   5     1967.16     2095.61     15.24 o 
   0   2   5      492.82      484.72      5.14 o 
   1   2   5     1995.85     2009.38     15.77 o 
   2   2   5     1370.74     1292.35     14.74 o 
   3   2   5        7.06        4.97      2.06 o 
   4   2   5       13.29       13.34      2.94 o 
   5   2   5        2.61        1.53      2.47 o 
  -6   3   5       16.71       22.42      3.84 o 
  -5   3   5        0.43       -0.84      2.40 o 
  -4   3   5       27.15       29.54      3.09 o 
  -3   3   5      120.68      122.55      5.15 o 
  -2   3   5       56.46       40.72      2.94 o 
  -1   3   5       56.40       54.03      3.03 o 
   0   3   5      316.01      293.77      7.09 o 
   1   3   5      287.12      255.50      6.71 o 
   2   3   5       52.53       36.07      3.31 o 
   3   3   5      102.12      109.74      5.50 o 
   4   3   5        6.15        8.18      2.53 o 
   5   3   5        8.80        6.68      3.62 o 
  -5   4   5       15.15       14.05      2.81 o 
  -4   4   5        2.34        3.47      1.75 o 
  -3   4   5       92.39      101.87      4.78 o 
  -2   4   5        5.34        4.84      1.53 o 
  -1   4   5       10.60       12.02      1.75 o 
   0   4   5       56.44       53.28      2.20 o 
   1   4   5       22.33       24.64      2.37 o 
   2   4   5       25.28       20.05      2.59 o 
   3   4   5        4.33        5.28      2.15 o 
   4   4   5        1.28       -1.09      2.44 o 
   5   4   5        1.43        0.00      3.06 o 
  -5   5   5        4.00        8.34      2.50 o 
  -4   5   5      132.27      125.39      6.46 o 
  -3   5   5        1.73        2.84      1.75 o 
  -2   5   5        8.21        7.28      1.59 o 
  -1   5   5        0.10        0.62      1.12 o 
   0   5   5       61.76       61.38      3.75 o 
   1   5   5       22.47       22.11      2.28 o 
   2   5   5        3.21        1.78      1.91 o 
   3   5   5        0.01        0.72      1.59 o 
   4   5   5        0.05       -1.47      2.37 o 
  -5   6   5        1.05       -0.62      2.72 o 
  -4   6   5       10.37       10.18      2.53 o 
  -3   6   5       23.59       24.70      2.90 o 
  -2   6   5      109.93      105.56      5.18 o 
  -1   6   5       33.04       35.07      3.06 o 
   0   6   5        0.23        0.95      1.97 o 
   1   6   5        9.65        9.24      1.81 o 
   2   6   5        0.03        1.75      1.47 o 
   3   6   5        2.50        3.65      1.84 o 
   4   6   5        0.15        3.12      1.97 o 
  -5   7   5       17.93       18.55      3.56 o 
  -4   7   5       29.72       26.89      4.25 o 
  -3   7   5       31.12       33.07      3.40 o 
  -2   7   5      263.04      281.29      8.74 o 
  -1   7   5       63.84       55.87      4.15 o 
   0   7   5       88.66       88.39      3.59 o 
   1   7   5       95.62       87.98      5.25 o 
   2   7   5        0.13        2.47      1.78 o 
   3   7   5        5.73        6.00      2.47 o 
   4   7   5        4.16        3.37      2.69 o 
  -4   8   5        6.56       -0.59      3.12 o 
  -3   8   5       44.39       52.44      4.40 o 
  -2   8   5        0.05       -0.97      2.06 o 
  -1   8   5       48.78       41.26      4.03 o 
   0   8   5        5.15        5.28      1.61 o 
   1   8   5        8.33       10.77      2.69 o 
   2   8   5        9.42       11.71      3.06 o 
   3   8   5        0.45        0.31      2.06 o 
  -4   9   5        3.18        4.25      2.69 o 
  -3   9   5        0.79       -0.28      2.12 o 
  -2   9   5       20.14       20.05      3.31 o 
  -1   9   5       16.37       12.30      3.09 o 
   0   9   5        2.47        3.59      2.33 o 
   1   9   5        0.41        1.94      2.03 o 
   2   9   5        0.00       -2.84      2.84 o 
   3   9   5        0.71        3.09      2.97 o 
  -3  10   5        1.72        1.28      2.03 o 
  -2  10   5        8.12        9.24      2.84 o 
  -1  10   5        0.01       -0.87      1.94 o 
   0  10   5        0.39       -1.86      2.30 o 
   1  10   5        0.27       -2.44      2.44 o 
   2  10   5        0.52       -1.69      2.62 o 
  -2  11   5        0.00        0.66      2.03 o 
  -1  11   5        1.58        2.25      2.53 o 
   0  11   5        0.00       -1.04      1.80 o 
   1  11   5        0.73       -2.06      2.78 o 
   0 -12   6        6.55        8.15      2.35 o 
   1 -12   6        0.01       -2.03      2.19 o 
  -2 -11   6        1.26       -0.69      2.87 o 
  -1 -11   6        0.21        0.62      2.12 o 
   0 -11   6        6.04        7.53      1.72 o 
   1 -11   6       13.14       13.43      2.94 o 
   2 -11   6        1.92        0.97      2.28 o 
   3 -11   6        3.31        6.53      2.81 o 
  -2 -10   6        0.76        4.37      2.06 o 
  -1 -10   6        5.56        8.03      2.40 o 
   0 -10   6        1.96        0.46      1.73 o 
   1 -10   6        0.27       -2.47      2.47 o 
   2 -10   6        5.64       10.62      2.65 o 
   3 -10   6        1.32        0.62      2.09 o 
  -3  -9   6       16.90       13.71      3.59 o 
  -2  -9   6       10.41        8.71      2.84 o 
  -1  -9   6        0.62        3.06      1.97 o 
   0  -9   6       46.14       52.17      3.17 o 
   1  -9   6        5.00        2.47      2.37 o 
   2  -9   6       39.17       37.95      4.25 o 
   3  -9   6        0.03        1.16      1.81 o 
   4  -9   6        0.00       -2.28      2.53 o 
  -4  -8   6        0.23        3.06      2.28 o 
  -3  -8   6       27.65       27.64      3.90 o 
  -2  -8   6       29.45       24.61      3.90 o 
  -1  -8   6      107.46      100.94      5.62 o 
   0  -8   6      296.58      333.05      9.67 o 
   1  -8   6      106.32      111.68      6.21 o 
   2  -8   6        6.96        7.28      2.65 o 
   3  -8   6        0.49        1.06      1.53 o 
   4  -8   6        1.92        3.97      1.84 o 
  -4  -7   6        0.02        1.59      2.15 o 
  -3  -7   6        2.71        7.71      1.81 o 
  -2  -7   6       67.53       56.96      4.15 o 
  -1  -7   6       10.87        7.56      2.25 o 
   0  -7   6      376.78      411.82     17.68 o 
   1  -7   6        3.69        1.19      1.94 o 
   2  -7   6      141.40      141.82      6.50 o 
   3  -7   6        8.04        2.94      2.75 o 
   4  -7   6       33.99       35.73      3.84 o 
   5  -7   6        7.84       11.21      2.94 o 
  -4  -6   6        1.92        1.16      2.12 o 
  -3  -6   6        3.02        5.84      2.25 o 
  -2  -6   6        9.56       11.59      2.34 o 
  -1  -6   6       34.83       32.79      2.78 o 
   0  -6   6        4.41       -1.31      2.83 o 
   1  -6   6       35.15       30.73      2.78 o 
   2  -6   6       43.09       35.95      3.62 o 
   3  -6   6        3.41        3.15      2.25 o 
   4  -6   6        4.11        3.50      2.00 o 
   5  -6   6        7.05        7.50      2.75 o 
  -5  -5   6        5.02        3.69      3.47 o 
  -4  -5   6       11.25       13.68      2.94 o 
  -3  -5   6       45.22       41.35      4.06 o 
  -2  -5   6        1.38        2.81      1.16 o 
  -1  -5   6        8.95        7.00      1.87 o 
   0  -5   6      161.03      160.02      3.86 o 
   1  -5   6       26.67       24.48      2.47 o 
   2  -5   6        0.25        1.06      1.31 o 
   3  -5   6        6.55        8.68      2.19 o 
   4  -5   6        0.04        2.06      1.47 o 
   5  -5   6        0.44       -1.87      2.65 o 
  -5  -4   6        0.37        2.84      2.40 o 
  -4  -4   6      307.20      334.82     10.52 o 
  -3  -4   6      246.22      241.97      8.18 o 
  -2  -4   6       43.07       45.69      3.31 o 
  -1  -4   6      471.83      516.43      9.40 o 
   0  -4   6       13.72        8.97      1.70 o 
   1  -4   6        8.25        7.87      1.47 o 
   2  -4   6       16.95       19.49      2.28 o 
   3  -4   6       16.26       18.83      2.40 o 
   4  -4   6        0.15       -0.50      1.78 o 
   5  -4   6        2.45        2.12      2.50 o 
  -5  -3   6        4.17        2.75      2.28 o 
  -4  -3   6        0.05        1.22      2.06 o 
  -3  -3   6      412.10      416.02      9.87 o 
  -2  -3   6       22.70       22.42      2.47 o 
  -1  -3   6      561.77      641.76      9.43 o 
   0  -3   6      107.29      107.61      3.03 o 
   1  -3   6      156.64      157.90      5.15 o 
   2  -3   6        1.42        1.09      1.22 o 
   3  -3   6        1.30        0.19      1.50 o 
   4  -3   6       36.02       36.07      3.94 o 
   5  -3   6        0.17        2.69      2.12 o 
  -5  -2   6        7.44        7.34      3.15 o 
  -4  -2   6        6.72        3.97      2.28 o 
  -3  -2   6      455.25      465.21     10.03 o 
  -2  -2   6      112.67      104.84      4.50 o 
  -1  -2   6     2269.69     2458.66     17.52 o 
   0  -2   6       85.22       89.84      2.54 o 
   1  -2   6       32.01       31.70      2.37 o 
   2  -2   6       98.79       89.98      4.22 o 
   3  -2   6        3.37        1.12      1.53 o 
   4  -2   6      105.39      110.71      5.84 o 
   5  -2   6        3.53        5.93      2.65 o 
  -5  -1   6        3.33       -2.65      2.65 o 
  -4  -1   6        0.38        1.12      1.66 o 
  -3  -1   6        0.73        2.15      1.31 o 
  -2  -1   6       71.08       81.98      3.84 o 
  -1  -1   6      416.97      443.04      7.34 o 
   0  -1   6       10.15       11.16      1.20 o 
   1  -1   6       15.71       18.02      1.78 o 
   2  -1   6       52.98       53.87      3.56 o 
   3  -1   6        3.22        3.37      1.72 o 
   4  -1   6       14.81       16.12      2.62 o 
   5  -1   6        0.01       -0.91      2.37 o 
  -5   0   6        6.80        6.78      2.40 o 
  -4   0   6        0.53        2.47      1.34 o 
  -3   0   6       53.25       48.28      3.59 o 
  -2   0   6        8.86        7.71      1.50 o 
  -1   0   6        5.39        5.84      1.28 o 
   0   0   6        6.80        7.90      2.98 o 
   1   0   6        4.28        4.28      1.34 o 
   2   0   6        7.88        9.74      1.56 o 
   3   0   6        0.56       -1.53      1.72 o 
   4   0   6        5.03        6.25      1.97 o 
   5   0   6        0.42        1.50      2.06 o 
  -5   1   6       21.30       16.61      3.44 o 
  -4   1   6       42.03       34.98      3.34 o 
  -3   1   6       12.34       12.62      1.91 o 
  -2   1   6      243.68      280.86      6.93 o 
  -1   1   6        2.79        1.44      1.09 o 
   0   1   6       12.03       12.70      1.16 o 
   1   1   6      104.90      104.06      4.09 o 
   2   1   6        7.97       10.62      1.62 o 
   3   1   6        3.60        4.90      1.75 o 
   4   1   6        0.03        2.22      1.53 o 
   5   1   6        0.10       -0.94      1.94 o 
  -5   2   6        6.91        4.81      3.03 o 
  -4   2   6       13.73       15.71      2.40 o 
  -3   2   6        4.51        7.12      1.50 o 
  -2   2   6       89.04       97.35      4.18 o 
  -1   2   6      561.73      594.35      8.84 o 
   0   2   6       23.02       18.03      1.46 o 
   1   2   6      527.22      529.92      8.96 o 
   2   2   6      163.68      136.01      5.72 o 
   3   2   6        1.94        5.97      1.81 o 
   4   2   6        0.11        3.34      1.44 o 
   5   2   6        1.65       -1.91      2.81 o 
  -5   3   6       12.03       14.77      3.28 o 
  -4   3   6       64.20       48.75      4.09 o 
  -3   3   6        2.79        3.81      1.72 o 
  -2   3   6        4.82        9.18      1.69 o 
  -1   3   6        6.64        7.25      1.44 o 
   0   3   6       10.81       11.03      1.60 o 
   1   3   6        4.68        2.40      1.94 o 
   2   3   6       54.23       55.12      4.09 o 
   3   3   6      103.54       88.32      6.34 o 
   4   3   6       19.81       19.99      3.94 o 
   5   3   6        3.69        6.31      2.97 o 
  -5   4   6        1.01        3.28      2.15 o 
  -4   4   6       16.56       19.05      2.87 o 
  -3   4   6        1.85        3.62      1.47 o 
  -2   4   6       37.35       38.57      3.00 o 
  -1   4   6        8.68       12.37      1.75 o 
   0   4   6       41.81       44.16      2.15 o 
   1   4   6        0.11        0.66      1.34 o 
   2   4   6      152.50      136.20      6.12 o 
   3   4   6       31.93       26.76      3.53 o 
   4   4   6        0.69        3.15      2.19 o 
  -5   5   6        0.75       -0.31      2.37 o 
  -4   5   6        0.63        1.28      1.97 o 
  -3   5   6       18.68       22.95      2.53 o 
  -2   5   6       70.88       66.08      4.22 o 
  -1   5   6        0.00       -1.50      1.50 o 
   0   5   6        2.08        0.93      1.72 o 
   1   5   6        2.30        3.72      1.66 o 
   2   5   6        0.26       -1.06      1.50 o 
   3   5   6        6.74        6.34      2.15 o 
   4   5   6        0.69        0.00      2.69 o 
  -5   6   6       34.04       46.19      4.62 o 
  -4   6   6       11.88       10.68      2.81 o 
  -3   6   6      189.38      196.28      7.31 o 
  -2   6   6      139.07      134.57      6.00 o 
  -1   6   6        1.83        3.28      1.31 o 
   0   6   6        7.80        5.22      2.51 o 
   1   6   6        0.60       -1.03      1.78 o 
   2   6   6        0.81        1.19      1.72 o 
   3   6   6        0.96        1.94      1.94 o 
   4   6   6        0.08       -1.00      2.47 o 
  -5   7   6       26.06       17.86      4.28 o 
  -4   7   6        2.43       -0.28      2.37 o 
  -3   7   6       43.00       47.16      4.31 o 
  -2   7   6      473.16      463.12     11.56 o 
  -1   7   6        6.87        8.87      2.59 o 
   0   7   6       95.96      102.09      3.95 o 
   1   7   6       51.08       53.94      4.43 o 
   2   7   6        0.53        0.00      2.22 o 
   3   7   6        3.08       -2.56      2.56 o 
  -4   8   6       12.52       11.99      3.65 o 
  -3   8   6       39.77       43.16      4.87 o 
  -2   8   6      139.67      132.11      6.71 o 
  -1   8   6       30.23       33.48      4.00 o 
   0   8   6       28.29       30.73      2.71 o 
   1   8   6       11.46       13.24      2.94 o 
   2   8   6        0.44       -1.44      2.34 o 
   3   8   6        0.28        1.00      2.22 o 
  -4   9   6       11.61       11.59      3.62 o 
  -3   9   6        0.54        1.84      2.47 o 
  -2   9   6        0.65        3.09      2.47 o 
  -1   9   6       18.88       21.96      3.69 o 
   0   9   6       23.96       22.26      2.64 o 
   1   9   6       32.57       33.01      4.09 o 
   2   9   6        5.41        5.72      2.81 o 
  -3  10   6        0.60       -1.34      2.37 o 
  -2  10   6        0.22       -1.56      2.06 o 
  -1  10   6        1.39        1.50      2.44 o 
   0  10   6        1.25        4.09      1.53 o 
   1  10   6        0.32        1.28      2.31 o 
  -2  11   6        0.01        2.06      2.06 o 
  -1  11   6        4.50        6.06      2.34 o 
   0  11   6        0.19       -0.41      2.73 o 
  -1 -11   7        0.36       -2.69      2.69 o 
   0 -11   7        0.06       -0.91      1.48 o 
   1 -11   7        9.91        6.96      2.87 o 
   2 -11   7        6.64        5.93      3.12 o 
  -2 -10   7        1.81       -1.62      2.87 o 
  -1 -10   7        4.87        0.28      2.65 o 
   0 -10   7        2.05        5.00      2.28 o 
   1 -10   7        0.56        2.87      2.28 o 
   2 -10   7       15.47       18.89      2.90 o 
   3 -10   7        0.33       -2.28      2.37 o 
  -3  -9   7        0.20        0.00      2.44 o 
  -2  -9   7        2.18       -0.28      2.37 o 
  -1  -9   7       38.52       36.73      4.25 o 
   0  -9   7        7.32       10.16      2.06 o 
   1  -9   7       80.05       84.10      5.03 o 
   2  -9   7       27.69       29.73      3.72 o 
   3  -9   7        1.26        3.90      1.81 o 
   4  -9   7        0.29        0.69      2.40 o 
  -3  -8   7        5.87        6.06      2.81 o 
  -2  -8   7       74.01       68.52      5.00 o 
  -1  -8   7       31.17       25.58      3.00 o 
   0  -8   7       27.61       22.32      2.30 o 
   1  -8   7      162.55      152.22      6.78 o 
   2  -8   7        7.54        3.00      2.28 o 
   3  -8   7        0.34        0.00      2.03 o 
   4  -8   7        0.02       -1.28      2.37 o 
  -4  -7   7        3.29        2.94      3.15 o 
  -3  -7   7        9.79        8.62      2.47 o 
  -2  -7   7        1.25        5.31      1.75 o 
  -1  -7   7       12.60        9.78      1.97 o 
   0  -7   7      232.17      253.90      5.68 o 
   1  -7   7      431.15      437.23     10.84 o 
   2  -7   7      856.35      903.72     16.18 o 
   3  -7   7       24.43       24.45      3.15 o 
   4  -7   7       80.39       69.55      6.00 o 
  -4  -6   7        0.87        4.87      2.19 o 
  -3  -6   7        3.05        3.84      2.12 o 
  -2  -6   7       16.92       18.68      2.59 o 
  -1  -6   7       23.53       22.55      2.47 o 
   0  -6   7      112.25      116.23      3.66 o 
   1  -6   7        0.45        0.56      1.94 o 
   2  -6   7        9.57        8.37      2.34 o 
   3  -6   7        2.28        0.25      2.06 o 
   4  -6   7        2.19       -0.84      2.56 o 
   5  -6   7        1.12        3.75      2.34 o 
  -5  -5   7        9.61       12.77      3.28 o 
  -4  -5   7        0.00        0.00      2.44 o 
  -3  -5   7       22.16       18.52      2.97 o 
  -2  -5   7       11.15       13.68      2.06 o 
  -1  -5   7       79.53       74.61      4.28 o 
   0  -5   7        0.12        0.21      0.92 o 
   1  -5   7        0.38        2.09      0.84 o 
   2  -5   7       11.91       15.68      2.31 o 
   3  -5   7        2.21        6.12      1.81 o 
   4  -5   7        0.19        1.09      1.72 o 
   5  -5   7        0.97        1.31      2.75 o 
  -5  -4   7        1.18       -2.40      2.40 o 
  -4  -4   7      143.43      143.72      7.21 o 
  -3  -4   7        2.34        4.65      1.94 o 
  -2  -4   7        4.47        5.93      1.59 o 
  -1  -4   7       26.19       32.60      2.81 o 
   0  -4   7        0.37        0.61      1.39 o 
   1  -4   7       38.52       46.07      3.12 o 
   2  -4   7        0.19       -1.50      1.50 o 
   3  -4   7       15.48       13.37      2.81 o 
   4  -4   7        1.45        1.84      1.84 o 
   5  -4   7        0.11        2.87      2.15 o 
  -5  -3   7        1.31        0.62      2.72 o 
  -4  -3   7        4.50        7.46      2.34 o 
  -3  -3   7       25.44       23.86      3.09 o 
  -2  -3   7      168.59      167.05      5.87 o 
  -1  -3   7       31.93       38.26      2.81 o 
   0  -3   7       30.24       30.27      1.84 o 
   1  -3   7      146.20      148.94      5.09 o 
   2  -3   7       21.69       20.21      2.40 o 
   3  -3   7        3.21        4.81      1.34 o 
   4  -3   7        7.41       12.02      2.65 o 
   5  -3   7        0.09       -0.62      2.40 o 
  -5  -2   7        4.01        3.37      2.97 o 
  -4  -2   7      222.94      243.19      8.62 o 
  -3  -2   7       28.03       24.83      3.00 o 
  -2  -2   7        0.04        0.16      1.28 o 
  -1  -2   7       11.81       12.15      2.03 o 
   0  -2   7       25.10       32.08      4.22 o 
   1  -2   7      279.14      304.72      7.37 o 
   2  -2   7       33.14       25.11      2.59 o 
   3  -2   7       82.30       77.48      4.65 o 
   4  -2   7       32.12       31.86      3.72 o 
   5  -2   7        6.41        2.50      2.78 o 
  -5  -1   7        0.79        3.59      1.94 o 
  -4  -1   7       34.33       34.23      3.47 o 
  -3  -1   7       12.52       12.65      2.22 o 
  -2  -1   7      166.92      151.69      5.43 o 
  -1  -1   7       55.59       53.15      3.09 o 
   0  -1   7      117.50      112.72      3.01 o 
   1  -1   7        0.44       -0.56      0.94 o 
   2  -1   7       10.89       13.27      2.06 o 
   3  -1   7        0.20       -1.44      1.66 o 
   4  -1   7       13.45       12.15      3.22 o 
   5  -1   7        6.44       10.03      3.00 o 
  -5   0   7        3.07       -0.28      2.37 o 
  -4   0   7       19.17       18.33      3.12 o 
  -3   0   7       79.13       82.39      4.47 o 
  -2   0   7        1.36        2.22      1.34 o 
  -1   0   7        0.01        1.09      1.12 o 
   0   0   7       26.19       30.55      1.84 o 
   1   0   7       28.67       27.51      2.40 o 
   2   0   7        1.97        2.84      1.41 o 
   3   0   7        5.59        9.09      1.97 o 
   4   0   7        0.06        2.31      1.84 o 
   5   0   7        0.85        0.97      2.28 o 
  -5   1   7       72.90       70.11      5.81 o 
  -4   1   7        9.50        4.06      2.40 o 
  -3   1   7       18.23       14.49      2.50 o 
  -2   1   7       13.22       19.49      2.12 o 
  -1   1   7        0.21       -1.12      1.16 o 
   0   1   7       21.85       21.21      1.52 o 
   1   1   7        0.09       -1.44      1.44 o 
   2   1   7        0.12        0.69      1.03 o 
   3   1   7        7.28        1.91      2.12 o 
   4   1   7        0.00       -0.53      1.78 o 
   5   1   7        0.04       -0.97      2.47 o 
  -5   2   7       12.62       16.36      3.19 o 
  -4   2   7       10.13        4.12      2.72 o 
  -3   2   7        7.09        3.15      1.84 o 
  -2   2   7       26.21       31.17      2.81 o 
  -1   2   7       21.03       24.08      2.56 o 
   0   2   7        2.57        1.29      0.83 o 
   1   2   7        0.65        1.56      1.66 o 
   2   2   7       13.83       11.37      2.25 o 
   3   2   7        6.51        4.68      2.53 o 
   4   2   7        0.16        4.37      2.09 o 
   5   2   7        0.06       -2.34      3.06 o 
  -5   3   7       54.84       51.25      5.09 o 
  -4   3   7       78.23       71.42      4.90 o 
  -3   3   7       37.04       34.42      3.28 o 
  -2   3   7        1.54        1.75      1.47 o 
  -1   3   7       13.01       11.21      1.97 o 
   0   3   7      453.75      458.80     20.25 o 
   1   3   7       85.16       76.73      4.22 o 
   2   3   7      260.79      239.20      7.90 o 
   3   3   7      202.54      166.43      7.84 o 
   4   3   7        1.04       -2.69      2.69 o 
  -5   4   7       22.21       34.67      4.00 o 
  -4   4   7        0.57       -1.31      2.22 o 
  -3   4   7       41.77       42.19      3.50 o 
  -2   4   7      108.52      102.06      4.97 o 
  -1   4   7        0.02        4.31      1.41 o 
   0   4   7        0.24        0.80      1.06 o 
   1   4   7       81.67       84.67      4.47 o 
   2   4   7        1.74       -1.06      2.34 o 
   3   4   7        8.45        6.81      2.59 o 
   4   4   7       16.02       17.58      3.62 o 
  -5   5   7        1.68       -1.31      2.44 o 
  -4   5   7       33.21       34.32      3.94 o 
  -3   5   7        0.16       -0.47      2.03 o 
  -2   5   7       60.77       59.09      4.03 o 
  -1   5   7        0.33        1.53      1.06 o 
   0   5   7       14.19       15.18      1.64 o 
   1   5   7       15.10       11.62      2.44 o 
   2   5   7        9.12        3.47      2.44 o 
   3   5   7        0.00       -1.91      2.37 o 
   4   5   7        0.04        4.53      2.53 o 
  -5   6   7       33.44       42.10      4.53 o 
  -4   6   7        1.09        2.31      2.15 o 
  -3   6   7      199.30      184.67      7.59 o 
  -2   6   7        6.95        2.47      2.50 o 
  -1   6   7        0.20       -1.25      1.94 o 
   0   6   7        0.07        2.39      1.89 o 
   1   6   7        6.33       10.37      2.37 o 
   2   6   7        3.73        1.00      2.12 o 
   3   6   7        0.01        4.09      1.94 o 
   4   6   7        0.11       -0.34      2.50 o 
  -4   7   7        1.96        2.78      2.34 o 
  -3   7   7       26.55       23.80      3.28 o 
  -2   7   7       99.66      101.41      6.06 o 
  -1   7   7       17.18       24.05      2.69 o 
   0   7   7       25.99       24.90      3.53 o 
   1   7   7        0.39        4.50      1.94 o 
   2   7   7        0.11        3.06      1.91 o 
   3   7   7        0.33        3.19      2.65 o 
  -4   8   7       11.66        5.97      3.34 o 
  -3   8   7       63.80       62.37      5.28 o 
  -2   8   7       23.18       21.08      3.56 o 
  -1   8   7       24.11       25.42      3.31 o 
   0   8   7       10.06       10.94      4.31 o 
   1   8   7        7.13        9.15      2.50 o 
   2   8   7       15.49       15.24      3.12 o 
   3   8   7        0.00        0.34      2.69 o 
  -3   9   7        7.31       12.18      3.09 o 
  -2   9   7       46.92       52.16      5.00 o 
  -1   9   7       24.54       19.30      4.12 o 
   0   9   7       17.50       17.61      2.59 o 
   1   9   7        3.28        3.37      2.37 o 
   2   9   7        0.53        0.34      2.50 o 
  -2  10   7        0.65        1.00      2.22 o 
  -1  10   7       11.86       11.49      3.40 o 
   0  10   7        3.77        8.58      1.97 o 
   1  10   7        1.89       -1.03      2.69 o 
  -1 -11   8       12.17       12.34      3.37 o 
   0 -11   8        0.67        0.33      1.58 o 
   1 -11   8        1.00        4.31      2.00 o 
   2 -11   8        0.02       -2.40      2.78 o 
  -2 -10   8        0.81        1.69      1.81 o 
  -1 -10   8        3.55        4.68      2.69 o 
   0 -10   8        0.42       -1.66      1.66 o 
   1 -10   8        9.67       12.02      2.72 o 
   2 -10   8        7.88        9.43      2.44 o 
   3 -10   8        1.47        1.03      2.72 o 
  -3  -9   8        7.76        3.44      3.09 o 
  -2  -9   8        2.20        0.00      2.00 o 
  -1  -9   8       12.90        9.03      3.12 o 
   0  -9   8        7.97        8.62      1.71 o 
   1  -9   8       15.75       15.27      3.31 o 
   2  -9   8        1.26        2.31      1.78 o 
   3  -9   8        0.64       -1.91      2.44 o 
  -3  -8   8        0.16        1.25      2.40 o 
  -2  -8   8       63.59       52.28      5.03 o 
  -1  -8   8       12.74       15.12      2.65 o 
   0  -8   8       37.05       32.57      3.63 o 
   1  -8   8       72.22       71.96      5.00 o 
   2  -8   8        1.67        3.97      1.87 o 
   3  -8   8        5.68        0.59      2.90 o 
   4  -8   8        0.02        0.66      2.22 o 
  -4  -7   8        1.48        5.43      2.59 o 
  -3  -7   8        0.19       -0.28      2.00 o 
  -2  -7   8       52.17       45.53      4.25 o 
  -1  -7   8      109.55      105.37      5.47 o 
   0  -7   8       34.48       33.26      2.55 o 
   1  -7   8      543.54      567.96     12.68 o 
   2  -7   8        2.16        1.94      2.25 o 
   3  -7   8       15.09       22.14      3.03 o 
   4  -7   8        2.90        3.47      2.65 o 
  -4  -6   8        0.70        2.22      2.37 o 
  -3  -6   8        2.82        3.25      2.19 o 
  -2  -6   8        2.49       -1.19      2.31 o 
  -1  -6   8      120.65      108.99      5.53 o 
   0  -6   8       32.06       35.07      2.28 o 
   1  -6   8      345.94      345.19      9.40 o 
   2  -6   8        1.89        3.84      2.06 o 
   3  -6   8        4.64        3.59      2.62 o 
   4  -6   8        2.37        2.40      2.69 o 
  -4  -5   8       16.89       20.36      3.31 o 
  -3  -5   8        2.27        3.28      2.40 o 
  -2  -5   8        3.37        3.25      1.56 o 
  -1  -5   8       21.11       23.14      2.56 o 
   0  -5   8       40.97       34.44      2.24 o 
   1  -5   8        4.10        7.84      1.69 o 
   2  -5   8        4.35        5.68      1.75 o 
   3  -5   8       25.07       33.60      3.44 o 
   4  -5   8        0.24        0.28      2.03 o 
   5  -5   8        3.48        7.93      2.65 o 
  -5  -4   8        0.52       -2.97      2.97 o 
  -4  -4   8        0.37       -0.84      3.97 o 
  -3  -4   8        8.08       11.15      2.53 o 
  -2  -4   8       58.02       65.30      4.15 o 
  -1  -4   8        0.12       -1.50      1.50 o 
   0  -4   8        0.78        2.48      1.28 o 
   1  -4   8       84.88       82.82      4.37 o 
   2  -4   8        2.80        2.78      1.78 o 
   3  -4   8        0.10       -2.06      2.06 o 
   4  -4   8        0.80        3.34      1.69 o 
   5  -4   8        0.01        1.34      2.44 o 
  -5  -3   8       17.95       18.80      3.65 o 
  -4  -3   8        0.10        1.91      1.78 o 
  -3  -3   8      465.93      449.60     11.40 o 
  -2  -3   8      284.67      266.15      8.15 o 
  -1  -3   8       42.47       44.69      3.19 o 
   0  -3   8      297.21      311.28     16.77 o 
   1  -3   8        1.01        0.84      1.66 o 
   2  -3   8       10.53        8.81      2.12 o 
   3  -3   8        5.20        7.93      1.91 o 
   4  -3   8        0.52       -0.53      1.97 o 
   5  -3   8        0.10        0.34      2.31 o 
  -5  -2   8        0.15        0.97      2.00 o 
  -4  -2   8        0.22       -2.50      2.50 o 
  -3  -2   8        4.37        2.15      1.97 o 
  -2  -2   8      541.05      536.95     10.71 o 
  -1  -2   8        3.14        4.18      1.44 o 
   0  -2   8      354.86      400.20      8.26 o 
   1  -2   8       98.11      107.37      4.75 o 
   2  -2   8       15.79       17.74      2.40 o 
   3  -2   8       11.40       10.03      2.40 o 
   4  -2   8        0.78       -1.94      1.94 o 
   5  -2   8        0.78       -1.97      2.44 o 
  -5  -1   8       12.76       13.49      3.28 o 
  -4  -1   8        5.68        9.49      2.53 o 
  -3  -1   8        0.40        2.12      1.69 o 
  -2  -1   8      271.19      289.35      7.93 o 
  -1  -1   8      113.90      104.37      4.68 o 
   0  -1   8      678.49      722.17      7.64 o 
   1  -1   8       12.15       13.68      1.91 o 
   2  -1   8        4.13        4.28      1.75 o 
   3  -1   8        9.54        9.56      2.37 o 
   4  -1   8        4.12        2.72      1.97 o 
   5  -1   8        7.81       10.93      2.62 o 
  -5   0   8        0.00       -0.94      2.34 o 
  -4   0   8        7.38        7.37      2.84 o 
  -3   0   8        0.70       -0.22      1.62 o 
  -2   0   8        9.09        7.75      1.94 o 
  -1   0   8       92.84       93.41      4.25 o 
   0   0   8       37.78       34.58      4.33 o 
   1   0   8       12.93       11.21      1.91 o 
   2   0   8        0.41        0.75      1.50 o 
   3   0   8        5.18        6.56      1.97 o 
   4   0   8        5.71        2.19      2.37 o 
   5   0   8        2.26        1.34      2.69 o 
  -5   1   8       29.13       32.23      4.18 o 
  -4   1   8        7.60        4.34      2.06 o 
  -3   1   8        5.39        4.00      2.37 o 
  -2   1   8       23.00       22.70      2.37 o 
  -1   1   8       14.32       13.77      1.72 o 
   0   1   8        0.58        0.00      1.05 o 
   1   1   8        3.38        3.03      1.47 o 
   2   1   8        0.90       -0.59      1.75 o 
   3   1   8        0.05        2.31      1.84 o 
   4   1   8        0.16       -0.84      2.00 o 
   5   1   8        0.40        2.40      2.25 o 
  -5   2   8        6.49        2.50      2.34 o 
  -4   2   8        3.77        5.68      2.06 o 
  -3   2   8       32.02       24.14      3.03 o 
  -2   2   8        1.57        0.94      1.69 o 
  -1   2   8      123.73      148.72      5.50 o 
   0   2   8        0.03        0.41      0.83 o 
   1   2   8       19.67       20.89      2.59 o 
   2   2   8       29.48       26.20      3.22 o 
   3   2   8        0.63        2.65      1.94 o 
   4   2   8        0.02       -2.47      2.47 o 
  -5   3   8       14.28        7.65      3.22 o 
  -4   3   8        0.10        2.12      1.62 o 
  -3   3   8        1.63       -1.78      1.94 o 
  -2   3   8        7.69        8.15      1.78 o 
  -1   3   8      102.77      105.43      4.90 o 
   0   3   8      318.73      332.50      5.95 o 
   1   3   8        1.20        2.09      1.59 o 
   2   3   8      214.23      192.54      7.53 o 
   3   3   8       42.92       40.51      4.68 o 
   4   3   8        0.00       -2.84      2.84 o 
  -5   4   8        9.86       10.49      2.94 o 
  -4   4   8       30.95       30.61      3.90 o 
  -3   4   8        6.36        7.53      2.03 o 
  -2   4   8        2.45        4.75      2.03 o 
  -1   4   8        9.43       15.37      2.19 o 
   0   4   8        9.46        7.29      1.54 o 
   1   4   8       13.35       18.24      2.34 o 
   2   4   8        0.12       -1.16      1.97 o 
   3   4   8       34.27       29.26      4.09 o 
   4   4   8        1.72        2.56      3.47 o 
  -5   5   8        6.29        6.81      2.81 o 
  -4   5   8        0.18        1.16      2.09 o 
  -3   5   8       32.54       25.48      4.06 o 
  -2   5   8        0.24        2.22      1.50 o 
  -1   5   8        4.09        5.25      1.62 o 
   0   5   8        5.27        2.99      1.87 o 
   1   5   8        8.32        9.15      2.31 o 
   2   5   8        0.06        2.00      1.28 o 
   3   5   8       29.26       28.14      4.22 o 
   4   5   8        6.27       10.93      3.28 o 
  -4   6   8        0.00       -2.75      2.84 o 
  -3   6   8       20.87       22.20      3.53 o 
  -2   6   8        8.04        9.18      2.53 o 
  -1   6   8       10.37        8.49      2.25 o 
   0   6   8        0.46        1.26      1.21 o 
   1   6   8        0.02       -1.47      1.91 o 
   2   6   8        0.04        1.62      1.75 o 
   3   6   8        0.25        0.00      2.65 o 
  -4   7   8        8.24        9.43      3.15 o 
  -3   7   8       13.50       14.99      3.59 o 
  -2   7   8       33.17       30.36      3.94 o 
  -1   7   8       45.16       47.19      4.62 o 
   0   7   8        0.08        0.00      1.25 o 
   1   7   8        3.79        1.62      1.97 o 
   2   7   8        0.12        2.69      2.12 o 
   3   7   8        0.00       -1.00      2.69 o 
  -4   8   8       23.57       29.23      4.50 o 
  -3   8   8        2.19        4.68      2.59 o 
  -2   8   8       42.11       50.25      4.53 o 
  -1   8   8      153.50      160.24      8.09 o 
   0   8   8        3.43        4.11      2.53 o 
   1   8   8       25.40       24.89      4.09 o 
   2   8   8        7.47       10.06      2.53 o 
  -3   9   8        4.47        0.34      3.44 o 
  -2   9   8        0.47        3.15      2.15 o 
  -1   9   8       21.20       20.86      3.62 o 
   0   9   8        2.74        2.35      1.84 o 
   1   9   8        4.04        4.25      2.90 o 
  -2  10   8        2.41        4.15      2.56 o 
  -1  10   8        0.28        0.00      2.87 o 
   0  10   8        0.75        1.65      1.74 o 
   0 -11   9        1.46        1.58      2.14 o 
   1 -11   9        5.64        3.81      3.03 o 
  -1 -10   9        4.72       11.77      2.65 o 
   0 -10   9        0.05       -1.80      1.80 o 
   1 -10   9        1.47        5.40      1.72 o 
   2 -10   9        8.49        9.59      3.44 o 
  -2  -9   9        0.02        0.00      2.22 o 
  -1  -9   9        0.12       -0.91      2.12 o 
   0  -9   9        6.10        1.73      2.77 o 
   1  -9   9        3.28        4.93      2.12 o 
   2  -9   9        1.68        0.62      2.03 o 
   3  -9   9        5.50        0.34      3.56 o 
  -3  -8   9        0.23       -1.00      2.87 o 
  -2  -8   9        1.57        3.56      2.28 o 
  -1  -8   9        4.19        6.00      2.28 o 
   0  -8   9        8.15       10.57      1.83 o 
   1  -8   9        0.38        3.72      1.75 o 
   2  -8   9       30.40       34.10      4.09 o 
   3  -8   9        9.39       12.74      2.72 o 
  -3  -7   9        0.46        2.47      2.31 o 
  -2  -7   9       28.00       21.80      3.56 o 
  -1  -7   9       28.06       25.73      2.94 o 
   0  -7   9       31.86       23.57      2.42 o 
   1  -7   9        0.79       -0.50      2.06 o 
   2  -7   9       49.72       46.28      4.68 o 
   3  -7   9        1.67        0.87      2.31 o 
   4  -7   9        0.19        1.34      2.12 o 
  -4  -6   9       14.25       23.70      3.65 o 
  -3  -6   9        5.14        6.87      2.53 o 
  -2  -6   9       10.01        4.28      2.03 o 
  -1  -6   9        0.50        0.69      1.53 o 
   0  -6   9        0.16       -1.19      1.19 o 
   1  -6   9       51.97       54.72      4.18 o 
   2  -6   9      130.18      136.85      6.75 o 
   3  -6   9      236.11      258.40     10.18 o 
   4  -6   9        3.13        6.37      2.50 o 
  -4  -5   9        3.61        6.62      2.37 o 
  -3  -5   9        2.44        2.15      2.12 o 
  -2  -5   9        8.92       11.96      2.53 o 
  -1  -5   9       29.91       26.02      3.19 o 
   0  -5   9       40.04       40.14      2.40 o 
   1  -5   9       32.69       28.26      3.37 o 
   2  -5   9       19.57       21.42      2.75 o 
   3  -5   9        1.01        0.78      2.09 o 
   4  -5   9        1.30        2.78      2.44 o 
  -4  -4   9       30.94       29.48      4.00 o 
  -3  -4   9        0.23        0.50      2.00 o 
  -2  -4   9       60.33       54.28      4.15 o 
  -1  -4   9        8.71        8.96      1.78 o 
   0  -4   9       52.15       51.15      2.97 o 
   1  -4   9        0.48        2.19      1.44 o 
   2  -4   9        0.38       -0.22      1.84 o 
   3  -4   9        4.01        7.09      2.03 o 
   4  -4   9        1.80        3.00      2.03 o 
  -5  -3   9       21.41       25.27      4.09 o 
  -4  -3   9        6.79        7.21      2.94 o 
  -3  -3   9      412.60      416.24     11.37 o 
  -2  -3   9       13.32       14.05      2.53 o 
  -1  -3   9        3.57        3.22      1.47 o 
   0  -3   9       39.45       40.12      2.38 o 
   1  -3   9        0.70        0.94      1.66 o 
   2  -3   9        8.25        7.21      2.25 o 
   3  -3   9        0.52        1.72      2.19 o 
   4  -3   9        2.48        3.22      2.56 o 
  -5  -2   9        0.01       -2.37      2.47 o 
  -4  -2   9        0.43        0.28      2.09 o 
  -3  -2   9       21.91       23.02      3.00 o 
  -2  -2   9       28.55       33.29      3.44 o 
  -1  -2   9       53.96       52.72      3.69 o 
   0  -2   9      116.26      117.65      3.69 o 
   1  -2   9        0.06        0.94      1.69 o 
   2  -2   9       24.23       22.83      2.65 o 
   3  -2   9        1.08       -0.50      2.22 o 
   4  -2   9        0.00        4.06      1.78 o 
  -5  -1   9        1.41        2.97      2.62 o 
  -4  -1   9       12.56        9.34      3.06 o 
  -3  -1   9      355.85      346.47      9.87 o 
  -2  -1   9       96.13       96.78      4.90 o 
  -1  -1   9       28.33       24.58      2.87 o 
   0  -1   9       32.80       34.19      2.28 o 
   1  -1   9        8.01        5.31      2.00 o 
   2  -1   9       23.91       24.61      3.06 o 
   3  -1   9        3.10        1.47      2.06 o 
   4  -1   9       15.12       14.55      3.31 o 
  -5   0   9        7.43        5.25      2.84 o 
  -4   0   9        8.00       11.68      2.75 o 
  -3   0   9       30.52       31.95      3.31 o 
  -2   0   9       29.27       30.67      3.06 o 
  -1   0   9      173.48      171.46      6.12 o 
   0   0   9       35.62       34.05      2.35 o 
   1   0   9       47.90       51.94      3.65 o 
   2   0   9        4.58        4.40      1.81 o 
   3   0   9        1.78       -0.75      2.31 o 
   4   0   9        0.19        1.47      2.15 o 
  -5   1   9        0.08        1.62      1.56 o 
  -4   1   9        5.37        6.00      2.47 o 
  -3   1   9       14.54       14.27      2.65 o 
  -2   1   9       89.09       87.51      4.93 o 
  -1   1   9        1.14        1.62      1.31 o 
   0   1   9        2.47        4.91      1.14 o 
   1   1   9        2.87        3.44      1.75 o 
   2   1   9        3.80        1.06      2.03 o 
   3   1   9        0.06        1.28      1.94 o 
   4   1   9        0.53        0.59      2.15 o 
  -5   2   9        1.64        1.66      2.53 o 
  -4   2   9       75.09       69.49      5.12 o 
  -3   2   9        9.86        8.93      2.34 o 
  -2   2   9        0.08        0.81      1.31 o 
  -1   2   9       30.53       32.73      2.94 o 
   0   2   9        0.26       -1.03      1.03 o 
   1   2   9        1.48        1.78      1.78 o 
   2   2   9        0.99        6.06      1.78 o 
   3   2   9        0.06       -2.34      2.34 o 
   4   2   9        0.67       -2.19      2.40 o 
  -5   3   9        0.33       -0.34      2.47 o 
  -4   3   9        8.43        9.93      2.59 o 
  -3   3   9       13.87       15.58      2.78 o 
  -2   3   9        5.09        8.18      1.94 o 
  -1   3   9       32.49       32.95      3.15 o 
   0   3   9       10.53       12.14      1.65 o 
   1   3   9        0.43       -0.44      1.84 o 
   2   3   9       18.19       18.99      3.09 o 
   3   3   9        0.38       -0.28      2.59 o 
   4   3   9        0.47        4.25      2.44 o 
  -5   4   9       12.55       16.61      3.59 o 
  -4   4   9       43.47       41.82      4.56 o 
  -3   4   9       60.75       57.34      4.34 o 
  -2   4   9       20.50       18.21      3.03 o 
  -1   4   9        0.48        0.62      1.53 o 
   0   4   9        1.08        1.43      1.91 o 
   1   4   9       22.14       26.26      2.78 o 
   2   4   9       12.17        9.62      2.94 o 
   3   4   9       17.28       11.40      3.62 o 
   4   4   9       23.46       26.08      4.18 o 
  -4   5   9        7.34        5.25      2.72 o 
  -3   5   9        0.02        0.00      1.87 o 
  -2   5   9       17.29       14.87      2.69 o 
  -1   5   9       24.49       23.27      3.19 o 
   0   5   9        4.36        4.28      1.48 o 
   1   5   9        4.23        1.22      2.06 o 
   2   5   9       18.72       14.40      3.25 o 
   3   5   9        4.88        7.15      3.22 o 
  -4   6   9        0.00       -1.31      2.69 o 
  -3   6   9       28.76       27.01      3.84 o 
  -2   6   9        2.37        0.25      2.34 o 
  -1   6   9       16.72       14.02      2.78 o 
   0   6   9        2.40        4.06      1.39 o 
   1   6   9        3.27        5.31      2.00 o 
   2   6   9        2.68        5.28      2.69 o 
   3   6   9        1.86        2.65      2.75 o 
  -4   7   9       23.07       22.39      4.22 o 
  -3   7   9        0.04       -1.53      2.53 o 
  -2   7   9      107.19       99.22      6.84 o 
  -1   7   9        8.30        7.65      2.37 o 
   0   7   9        1.75        0.08      1.50 o 
   1   7   9        0.52       -0.59      2.09 o 
   2   7   9        0.21        2.22      2.59 o 
  -3   8   9        1.16       -2.87      2.87 o 
  -2   8   9       33.11       36.79      4.47 o 
  -1   8   9       68.42       70.86      6.28 o 
   0   8   9        1.21        0.50      3.17 o 
   1   8   9        9.48        7.93      3.03 o 
   2   8   9        0.43        4.15      2.40 o 
  -2   9   9       31.27       28.29      4.59 o 
  -1   9   9        6.07        9.18      3.28 o 
   0   9   9        0.10       -0.97      2.15 o 
   1   9   9        1.55        2.09      2.94 o 
  -1 -10  10        4.84        5.18      3.09 o 
   0 -10  10        6.63        5.51      5.01 o 
   1 -10  10        0.49        3.69      1.81 o 
  -2  -9  10        0.08        0.69      2.53 o 
  -1  -9  10        0.58        0.94      2.40 o 
   0  -9  10        2.33        0.83      3.22 o 
   1  -9  10        0.35       -2.31      2.31 o 
   2  -9  10        4.08        1.62      2.75 o 
  -2  -8  10       11.94        9.74      3.00 o 
  -1  -8  10        8.89        8.46      2.75 o 
   0  -8  10       18.79       17.24      3.67 o 
   1  -8  10        4.34        9.99      2.59 o 
   2  -8  10       16.92       12.96      3.72 o 
   3  -8  10        1.61        3.62      2.78 o 
  -3  -7  10        0.02        1.31      2.72 o 
  -2  -7  10        0.12       -2.03      2.25 o 
  -1  -7  10       83.88       70.02      5.34 o 
   0  -7  10        7.80       10.05      1.69 o 
   1  -7  10       53.91       49.97      4.68 o 
   2  -7  10       41.63       30.70      4.43 o 
   3  -7  10        3.40        2.19      2.87 o 
  -3  -6  10        3.20        0.31      2.37 o 
  -2  -6  10        0.01       -2.00      2.00 o 
  -1  -6  10       44.63       41.51      4.06 o 
   0  -6  10      119.85      122.51      4.44 o 
   1  -6  10        5.42        4.43      2.34 o 
   2  -6  10      341.53      345.32     11.43 o 
   3  -6  10       23.33       27.23      4.18 o 
   4  -6  10        9.41        3.06      3.37 o 
  -4  -5  10        0.00        3.34      2.12 o 
  -3  -5  10        0.56        1.44      1.97 o 
  -2  -5  10       14.25        9.18      2.72 o 
  -1  -5  10        0.30        0.47      1.56 o 
   0  -5  10       88.02       79.46      3.64 o 
   1  -5  10       27.98       27.39      3.44 o 
   2  -5  10       82.53       81.73      5.53 o 
   3  -5  10        0.00        1.72      2.40 o 
   4  -5  10        0.13        1.97      2.53 o 
  -4  -4  10        7.22        6.40      3.15 o 
  -3  -4  10       31.52       40.57      3.59 o 
  -2  -4  10        0.00        0.47      1.81 o 
  -1  -4  10        2.32        3.09      1.66 o 
   0  -4  10       11.37       14.39      1.74 o 
   1  -4  10       19.32       17.65      2.65 o 
   2  -4  10        3.89        8.43      2.34 o 
   3  -4  10        0.37       -1.37      2.25 o 
   4  -4  10        4.42        4.81      2.78 o 
  -4  -3  10        3.30       -0.31      2.37 o 
  -3  -3  10       20.38       13.43      3.37 o 
  -2  -3  10        3.63        0.69      2.28 o 
  -1  -3  10       14.03       16.86      2.65 o 
   0  -3  10        1.01        0.16      1.17 o 
   1  -3  10        0.11       -0.22      1.62 o 
   2  -3  10       19.62       17.30      2.53 o 
   3  -3  10        0.18       -1.06      2.31 o 
   4  -3  10        0.08        0.62      2.34 o 
  -4  -2  10        8.09        5.68      2.34 o 
  -3  -2  10        2.17        1.78      2.28 o 
  -2  -2  10      228.90      218.99      7.87 o 
  -1  -2  10      149.18      158.65      6.46 o 
   0  -2  10        5.11        6.66      1.40 o 
   1  -2  10       67.64       76.86      4.72 o 
   2  -2  10        0.15       -1.91      1.91 o 
   3  -2  10        3.68        6.62      2.28 o 
   4  -2  10        0.67        2.19      2.31 o 
  -4  -1  10        0.69        1.47      2.37 o 
  -3  -1  10       34.29       37.82      3.94 o 
  -2  -1  10       17.00       16.90      2.78 o 
  -1  -1  10      219.11      241.26      7.75 o 
   0  -1  10        3.02        1.60      2.17 o 
   1  -1  10       94.77       95.10      5.22 o 
   2  -1  10       19.67       17.21      2.90 o 
   3  -1  10        0.07        1.59      1.72 o 
   4  -1  10        9.08        8.15      3.28 o 
  -5   0  10        6.38        2.44      2.56 o 
  -4   0  10       23.62       22.49      3.09 o 
  -3   0  10        0.41        3.50      1.75 o 
  -2   0  10       17.01       20.36      2.75 o 
  -1   0  10       34.76       34.23      3.53 o 
   0   0  10       46.21       39.88      5.06 o 
   1   0  10       57.34       65.02      4.68 o 
   2   0  10        0.25       -0.22      1.59 o 
   3   0  10        0.33        1.87      2.09 o 
   4   0  10        0.60        0.62      2.12 o 
  -5   1  10        1.50       -3.09      3.09 o 
  -4   1  10        0.16        0.59      2.06 o 
  -3   1  10        2.18        0.50      1.87 o 
  -2   1  10        0.95        0.87      1.84 o 
  -1   1  10       26.29       22.58      2.94 o 
   0   1  10       40.65       39.36      4.04 o 
   1   1  10        0.20        0.84      1.72 o 
   2   1  10        0.23       -0.97      1.47 o 
   3   1  10        0.00       -1.09      2.28 o 
   4   1  10        0.34       -2.59      2.59 o 
  -4   2  10       64.19       62.46      5.09 o 
  -3   2  10        5.56        5.12      2.22 o 
  -2   2  10        1.54        5.47      1.94 o 
  -1   2  10        0.09        1.91      1.59 o 
   0   2  10        2.86        3.79      1.24 o 
   1   2  10        0.20       -0.22      1.87 o 
   2   2  10        1.25       -1.75      2.00 o 
   3   2  10        0.17        1.16      2.28 o 
   4   2  10        0.02       -0.34      2.15 o 
  -4   3  10        5.15        2.75      2.44 o 
  -3   3  10        0.27        1.59      2.06 o 
  -2   3  10       16.19       15.18      3.06 o 
  -1   3  10        1.50        3.56      1.50 o 
   0   3  10       15.18       16.31      3.33 o 
   1   3  10        1.48        0.25      1.94 o 
   2   3  10        2.39       -2.37      2.37 o 
   3   3  10        4.16        2.40      2.47 o 
  -4   4  10       48.60       41.97      4.90 o 
  -3   4  10        1.39        0.00      2.25 o 
  -2   4  10        0.27       -0.25      1.94 o 
  -1   4  10        0.65       -0.47      1.59 o 
   0   4  10       34.34       32.71      3.56 o 
   1   4  10       63.88       70.24      5.22 o 
   2   4  10        0.05       -1.94      2.34 o 
   3   4  10       45.43       48.84      5.22 o 
  -4   5  10       18.87       24.70      3.84 o 
  -3   5  10       37.09       31.45      4.03 o 
  -2   5  10        1.23       -0.53      2.12 o 
  -1   5  10        0.48        1.28      1.75 o 
   0   5  10        0.03       -1.52      1.52 o 
   1   5  10        0.40       -2.56      2.56 o 
   2   5  10        0.59        1.78      2.50 o 
   3   5  10        0.08        4.34      2.34 o 
  -4   6  10       12.70       16.96      3.50 o 
  -3   6  10        0.60       -0.94      2.56 o 
  -2   6  10       21.20       13.40      3.94 o 
  -1   6  10        0.46        0.28      2.12 o 
   0   6  10        0.99       -0.08      1.92 o 
   1   6  10        0.21       -1.44      2.25 o 
   2   6  10        0.16        0.31      2.22 o 
  -3   7  10        1.25        0.66      2.94 o 
  -2   7  10       34.52       29.45      4.18 o 
  -1   7  10        0.54        3.25      2.03 o 
   0   7  10        0.14        1.82      1.49 o 
   1   7  10        0.02        0.31      2.47 o 
   2   7  10        0.18        2.40      2.40 o 
  -2   8  10       13.79        6.96      3.40 o 
  -1   8  10        0.15       -1.62      2.87 o 
   0   8  10        9.33        8.97      2.28 o 
   1   8  10        0.41        3.40      2.31 o 
  -1  -9  11        0.21       -1.34      2.65 o 
   0  -9  11        4.83        7.34      1.72 o 
   1  -9  11        0.00        1.00      2.22 o 
   2  -9  11        1.75        0.34      2.84 o 
  -2  -8  11       10.93        8.68      3.00 o 
  -1  -8  11        1.94        5.93      2.06 o 
   0  -8  11        1.16       -0.31      1.52 o 
   1  -8  11        2.22        1.22      2.69 o 
   2  -8  11        2.98        1.62      2.34 o 
  -3  -7  11        0.51        0.34      2.28 o 
  -2  -7  11        0.60        1.56      1.84 o 
  -1  -7  11       13.59        8.15      3.00 o 
   0  -7  11        1.04       -1.55      1.59 o 
   1  -7  11        3.89        3.44      2.44 o 
   2  -7  11        0.94       -2.65      2.65 o 
   3  -7  11        3.48        8.03      2.84 o 
  -3  -6  11        4.42       11.09      3.06 o 
  -2  -6  11        0.39       -2.31      2.31 o 
  -1  -6  11       50.59       44.32      4.12 o 
   0  -6  11        0.10        0.91      1.38 o 
   1  -6  11       24.88       25.86      3.50 o 
   2  -6  11       28.72       28.48      4.25 o 
   3  -6  11        4.41        2.87      2.87 o 
  -3  -5  11        8.67       11.43      3.50 o 
  -2  -5  11        1.93        2.78      2.40 o 
  -1  -5  11       13.09        6.90      2.31 o 
   0  -5  11        7.19        7.31      1.63 o 
   1  -5  11        6.76        4.84      2.53 o 
   2  -5  11        1.50       -0.56      2.65 o 
   3  -5  11       13.76       11.96      3.87 o 
  -4  -4  11        9.41       12.59      3.56 o 
  -3  -4  11       15.53       16.83      3.03 o 
  -2  -4  11        3.32        0.25      2.75 o 
  -1  -4  11        0.68       -2.15      2.15 o 
   0  -4  11       24.04       19.75      3.79 o 
   1  -4  11       25.13       25.64      3.19 o 
   2  -4  11        5.42        9.53      2.15 o 
   3  -4  11       21.95       28.26      3.84 o 
   4  -4  11        2.16        2.06      2.90 o 
  -4  -3  11        0.04        1.00      2.34 o 
  -3  -3  11       30.43       22.52      4.09 o 
  -2  -3  11        0.24        1.53      1.97 o 
  -1  -3  11       43.71       52.25      4.22 o 
   0  -3  11        2.63        1.64      1.61 o 
   1  -3  11       13.23       13.96      3.06 o 
   2  -3  11        0.60        2.84      1.37 o 
   3  -3  11        0.80       -2.69      2.69 o 
   4  -3  11        1.15       -3.00      3.00 o 
  -4  -2  11       27.93       25.67      4.40 o 
  -3  -2  11       12.82       13.30      2.53 o 
  -2  -2  11      411.19      421.74     11.49 o 
  -1  -2  11       15.38       15.05      2.84 o 
   0  -2  11        9.47       11.30      3.01 o 
   1  -2  11       20.62       17.90      3.15 o 
   2  -2  11        0.00        3.06      1.75 o 
   3  -2  11        1.69        0.28      2.15 o 
   4  -2  11        0.38       -0.69      2.81 o 
  -4  -1  11        0.27        0.00      2.69 o 
  -3  -1  11        0.27        1.09      2.19 o 
  -2  -1  11       50.25       52.44      4.03 o 
  -1  -1  11       87.08       97.81      5.18 o 
   0  -1  11       13.34       13.63      1.89 o 
   1  -1  11       67.95       74.45      5.03 o 
   2  -1  11        0.66        0.25      1.53 o 
   3  -1  11        0.66        1.16      2.09 o 
   4  -1  11        0.57       -0.34      2.15 o 
  -4   0  11        0.30       -1.25      2.09 o 
  -3   0  11       17.05       17.68      3.25 o 
  -2   0  11      222.35      234.35      8.53 o 
  -1   0  11       75.97       78.89      4.97 o 
   0   0  11       20.18       23.65      2.57 o 
   1   0  11       15.89       19.83      3.03 o 
   2   0  11        0.10        0.78      2.03 o 
   3   0  11        2.99        2.06      2.90 o 
   4   0  11        0.42        0.00      1.87 o 
  -4   1  11        8.14        0.00      3.09 o 
  -3   1  11       19.95       20.58      3.25 o 
  -2   1  11        6.74        7.62      2.78 o 
  -1   1  11       28.60       29.20      3.03 o 
   0   1  11       42.54       40.14      2.79 o 
   1   1  11        5.16        4.06      1.84 o 
   2   1  11       16.13       11.87      3.31 o 
   3   1  11        1.37        3.00      2.53 o 
  -4   2  11        1.66       -0.97      2.78 o 
  -3   2  11        3.98        7.56      2.22 o 
  -2   2  11        9.34       16.11      2.65 o 
  -1   2  11       41.18       35.60      3.84 o 
   0   2  11        0.25        1.08      1.40 o 
   1   2  11        5.37        6.21      2.37 o 
   2   2  11        0.63        1.91      2.12 o 
   3   2  11        1.02        3.40      2.12 o 
  -4   3  11        1.15        2.62      2.47 o 
  -3   3  11       30.71       27.39      4.06 o 
  -2   3  11        6.73        9.15      2.37 o 
  -1   3  11        2.29        2.22      1.87 o 
   0   3  11       13.90       15.37      1.90 o 
   1   3  11        0.04        0.53      1.94 o 
   2   3  11        3.20        3.15      2.69 o 
   3   3  11        1.29       -1.31      3.12 o 
  -4   4  11        2.56        1.34      2.56 o 
  -3   4  11        1.17        0.00      2.84 o 
  -2   4  11        4.90        9.62      2.69 o 
  -1   4  11        0.25       -2.00      2.00 o 
   0   4  11       19.79       18.72      2.23 o 
   1   4  11       13.82       12.65      3.28 o 
   2   4  11        1.68       -2.28      2.28 o 
   3   4  11       11.20        8.18      3.62 o 
  -3   5  11        8.71       10.71      3.15 o 
  -2   5  11       20.58       21.77      3.22 o 
  -1   5  11        2.82        5.56      2.19 o 
   0   5  11        0.44       -0.22      1.97 o 
   1   5  11        0.06       -2.53      2.53 o 
   2   5  11        0.10       -2.56      2.78 o 
  -3   6  11        0.00        2.34      2.19 o 
  -2   6  11        0.04       -1.53      2.28 o 
  -1   6  11        2.31        2.37      1.97 o 
   0   6  11        3.82        4.31      1.93 o 
   1   6  11        1.74        0.00      2.44 o 
   2   6  11        1.49        2.75      2.28 o 
  -2   7  11        7.01        4.97      2.75 o 
  -1   7  11        3.50        2.25      2.37 o 
   0   7  11        2.75        1.91      1.78 o 
   1   7  11        0.79        4.06      2.50 o 
  -1   8  11       24.88       24.61      4.65 o 
  -1  -8  12        0.23       -0.34      2.56 o 
   0  -8  12        0.09       -1.31      1.58 o 
   1  -8  12        0.26        2.65      1.87 o 
   2  -8  12        0.14        2.44      2.56 o 
  -2  -7  12        0.12       -1.34      2.50 o 
  -1  -7  12        4.39        5.03      2.12 o 
   0  -7  12        4.98        7.12      1.83 o 
   1  -7  12        4.87        2.78      2.78 o 
   2  -7  12        0.97        0.66      2.47 o 
  -2  -6  12        0.76        2.53      2.37 o 
  -1  -6  12        0.18       -2.22      2.22 o 
   0  -6  12       36.44       32.74      3.13 o 
   1  -6  12        5.44        8.81      2.28 o 
   2  -6  12       15.88       13.74      3.44 o 
   3  -6  12       10.21        8.24      3.65 o 
  -3  -5  12        0.18        1.34      2.78 o 
  -2  -5  12        2.64       -0.59      2.28 o 
  -1  -5  12        0.01        0.00      1.69 o 
   0  -5  12       16.45       16.01      2.37 o 
   1  -5  12       39.63       39.23      4.40 o 
   2  -5  12        1.39        0.00      2.31 o 
   3  -5  12      100.61      113.40      7.59 o 
  -3  -4  12        0.02       -1.28      2.12 o 
  -2  -4  12        1.73        3.15      2.31 o 
  -1  -4  12       12.25       10.99      2.78 o 
   0  -4  12        2.60        2.39      3.40 o 
   1  -4  12       18.97       16.18      3.31 o 
   2  -4  12       15.71       18.55      3.47 o 
   3  -4  12        4.88        1.62      3.25 o 
  -3  -3  12       28.54       31.48      4.59 o 
  -2  -3  12       22.33       27.48      3.56 o 
  -1  -3  12        1.18        0.53      2.03 o 
   0  -3  12        3.43        3.85      1.96 o 
   1  -3  12        0.69       -0.53      2.37 o 
   2  -3  12        8.18        9.93      2.69 o 
   3  -3  12        1.95        4.12      2.47 o 
  -4  -2  12        7.72       15.15      3.31 o 
  -3  -2  12       16.28       16.90      3.09 o 
  -2  -2  12       71.29       67.02      5.81 o 
  -1  -2  12        1.43        1.28      2.15 o 
   0  -2  12        0.03        0.92      1.75 o 
   1  -2  12        1.08        0.53      1.94 o 
   2  -2  12        0.00       -1.69      1.81 o 
   3  -2  12        3.42        7.87      2.47 o 
  -4  -1  12        6.08        6.12      2.75 o 
  -3  -1  12        0.53       -2.34      2.34 o 
  -2  -1  12       15.31       16.08      3.22 o 
  -1  -1  12       29.14       26.89      3.84 o 
   0  -1  12       47.78       49.31      3.17 o 
   1  -1  12        0.13        2.06      1.81 o 
   2  -1  12        7.68        6.46      2.65 o 
   3  -1  12        0.00        1.91      2.19 o 
  -4   0  12        4.47        3.37      2.84 o 
  -3   0  12        1.83       -2.09      2.90 o 
  -2   0  12       78.04       86.88      6.00 o 
  -1   0  12       14.84       15.65      3.12 o 
   0   0  12       27.14       29.23      4.00 o 
   1   0  12        0.99       -0.25      2.19 o 
   2   0  12       17.75       19.58      3.50 o 
   3   0  12        3.72        6.09      2.37 o 
  -4   1  12       12.11        6.12      3.72 o 
  -3   1  12       16.88       17.36      3.34 o 
  -2   1  12        1.48       -1.91      2.28 o 
  -1   1  12       34.44       41.04      4.09 o 
   0   1  12        0.18        2.15      1.42 o 
   1   1  12       16.78       14.62      3.12 o 
   2   1  12        0.79        3.78      2.37 o 
   3   1  12        0.00        1.97      2.53 o 
  -4   2  12        1.10       -2.75      3.00 o 
  -3   2  12        0.47        1.84      2.37 o 
  -2   2  12        1.05       -2.31      2.31 o 
  -1   2  12        1.27        0.53      2.09 o 
   0   2  12       18.62       16.09      2.23 o 
   1   2  12        7.99        7.43      2.56 o 
   2   2  12        1.69        1.81      2.53 o 
   3   2  12        0.02       -1.69      2.75 o 
  -3   3  12       49.99       58.06      5.03 o 
  -2   3  12        2.16        0.00      2.22 o 
  -1   3  12        0.00       -0.56      2.09 o 
   0   3  12        5.83        0.67      3.44 o 
   1   3  12        0.12        0.87      2.06 o 
   2   3  12        1.34        5.62      1.87 o 
  -3   4  12        0.78        0.66      2.69 o 
  -2   4  12        0.86        0.91      1.87 o 
  -1   4  12        3.03        2.87      2.40 o 
   0   4  12        2.94        4.87      1.67 o 
   1   4  12        0.10       -1.81      2.56 o 
   2   4  12        1.76       -1.00      2.62 o 
  -3   5  12       40.87       35.45      5.31 o 
  -2   5  12        1.88       -0.62      2.53 o 
  -1   5  12        0.27        3.97      1.53 o 
   0   5  12        0.29        0.73      1.16 o 
   1   5  12        5.02        4.50      3.19 o 
   2   5  12        6.13        8.34      2.69 o 
  -2   6  12       15.74       10.06      3.94 o 
  -1   6  12        2.17        1.31      2.34 o 
   0   6  12        0.10        1.65      1.69 o 
   1   6  12        0.69       -2.90      2.90 o 
  -1   7  12        4.51        2.09      2.94 o 
  -1  -7  13        5.86        3.75      2.84 o 
   0  -7  13        2.99        5.04      1.81 o 
   1  -7  13        2.01       -2.03      2.84 o 
  -2  -6  13        0.25        0.34      2.40 o 
  -1  -6  13        3.12        4.18      1.97 o 
   0  -6  13       17.96       16.95      2.60 o 
   1  -6  13        0.00        0.62      2.40 o 
   2  -6  13       11.24        8.12      3.53 o 
  -2  -5  13        3.19        7.18      3.06 o 
  -1  -5  13        0.05        0.94      2.44 o 
   0  -5  13       39.03       33.24      2.87 o 
   1  -5  13        7.52        4.31      3.03 o 
   2  -5  13       15.06       16.99      3.72 o 
  -3  -4  13        0.10        2.40      2.56 o 
  -2  -4  13        0.80       -0.62      2.75 o 
  -1  -4  13        0.06       -2.31      2.31 o 
   0  -4  13        8.71        5.92      1.77 o 
   1  -4  13        7.72        9.49      2.75 o 
   2  -4  13        4.01        2.53      3.40 o 
  -3  -3  13        6.92       12.71      3.50 o 
  -2  -3  13       23.60       26.76      3.90 o 
  -1  -3  13        0.37        1.16      2.19 o 
   0  -3  13        0.38       -1.53      1.63 o 
   1  -3  13        8.68       11.31      2.62 o 
   2  -3  13        5.54        9.03      2.75 o 
   3  -3  13        0.47        3.09      2.31 o 
  -3  -2  13        1.43        6.87      2.34 o 
  -2  -2  13        6.25        6.25      3.22 o 
  -1  -2  13        0.00        2.53      1.87 o 
   0  -2  13       14.34       13.11      2.64 o 
   1  -2  13        0.36       -2.81      2.81 o 
   2  -2  13        2.26        6.46      2.06 o 
   3  -2  13        0.66        3.09      2.31 o 
  -3  -1  13       13.34       10.06      3.56 o 
  -2  -1  13        6.03        9.46      2.65 o 
  -1  -1  13      162.06      175.86      8.28 o 
   0  -1  13       10.80       15.35      4.54 o 
   1  -1  13        4.50        4.59      2.87 o 
   2  -1  13        5.41        5.87      2.94 o 
   3  -1  13        0.00        3.09      1.78 o 
  -3   0  13        0.02       -1.28      2.28 o 
  -2   0  13        2.53        3.84      2.06 o 
  -1   0  13       40.55       37.01      4.56 o 
   0   0  13       42.46       53.79      7.50 o 
   1   0  13        3.70        3.47      2.75 o 
   2   0  13       19.12       19.68      3.72 o 
   3   0  13        0.29       -0.69      2.65 o 
  -3   1  13        0.38       -2.69      2.69 o 
  -2   1  13       12.45       16.74      3.06 o 
  -1   1  13       39.90       45.82      4.93 o 
   0   1  13       21.78       23.67      2.72 o 
   1   1  13        2.76        4.40      2.65 o 
   2   1  13        2.18        0.62      2.62 o 
  -3   2  13        2.35        2.00      2.69 o 
  -2   2  13       17.29       12.84      3.25 o 
  -1   2  13        0.59        3.22      1.56 o 
   0   2  13        7.13        9.72      2.05 o 
   1   2  13        2.51        3.65      2.78 o 
   2   2  13        0.64        1.31      2.37 o 
  -3   3  13        3.04        0.69      2.81 o 
  -2   3  13        1.18        0.62      2.59 o 
  -1   3  13        7.38        3.94      2.90 o 
   0   3  13        6.72        6.20      1.95 o 
   1   3  13        1.27        2.22      2.34 o 
   2   3  13        2.23        2.06      2.65 o 
  -2   4  13        5.84        6.90      2.97 o 
  -1   4  13        3.16        5.06      2.75 o 
   0   4  13        0.65       -1.31      1.78 o 
   1   4  13        2.32        1.00      2.50 o 
  -2   5  13        0.00       -1.37      2.59 o 
  -1   5  13        1.10       -1.34      2.87 o 
   0   5  13        0.35       -0.74      1.88 o 
   0  -6  14        0.02       -1.28      2.06 o 
  -1  -5  14        1.20        2.34      2.03 o 
   0  -5  14        2.23        1.71      2.95 o 
   1  -5  14        4.71        9.40      2.69 o 
  -2  -4  14        0.34        2.40      1.91 o 
  -1  -4  14        1.24        0.00      2.84 o 
   0  -4  14        0.98        1.34      1.57 o 
   1  -4  14        3.06        4.90      2.47 o 
   2  -4  14        3.93        3.47      3.12 o 
  -2  -3  14        0.00       -0.34      2.81 o 
  -1  -3  14        0.19       -0.62      2.15 o 
   0  -3  14        1.74        1.71      1.81 o 
   1  -3  14        3.68        5.75      2.59 o 
   2  -3  14        0.86       -1.72      2.78 o 
  -2  -2  14       31.59       30.73      4.43 o 
  -1  -2  14        4.60        6.21      2.97 o 
   0  -2  14        1.06        0.02      1.60 o 
   1  -2  14        1.69       -2.59      2.59 o 
   2  -2  14        0.09       -2.03      2.50 o 
  -2  -1  14       23.55       21.08      3.81 o 
  -1  -1  14       60.78       71.61      5.90 o 
   0  -1  14        0.28       -1.79      1.79 o 
   1  -1  14        2.11        3.78      2.44 o 
   2  -1  14        0.19        2.72      2.25 o 
  -2   0  14        0.17        5.84      2.53 o 
  -1   0  14       20.63       26.05      4.09 o 
   0   0  14        0.05       -2.85      8.48 o 
   1   0  14       10.81        8.31      3.62 o 
   2   0  14        0.80        2.75      2.69 o 
  -2   1  14        1.65        2.31      2.44 o 
  -1   1  14       47.18       46.25      5.59 o 
   0   1  14        5.86        7.19      2.18 o 
   1   1  14        0.98       -0.97      2.69 o 
  -2   2  14        3.24        5.03      2.78 o 
  -1   2  14        1.21        2.59      2.28 o 
   0   2  14       12.97       14.65      2.54 o 
   1   2  14        1.77       -2.78      2.78 o 
  -2   3  14        0.10       -0.34      2.53 o 
  -1   3  14        2.09        3.34      2.25 o 
   0   3  14        0.00       -1.08      1.59 o 
   1   3  14        4.82        7.96      2.78 o 
  -1   4  14        0.24        3.81      2.37 o 
   0   4  14        0.03       -1.13      1.89 o 
  -1  -3  15        0.02       -2.09      2.25 o 
   0  -3  15        0.78        0.65      2.06 o 
  -1  -2  15       13.36       16.40      3.44 o 
   0  -2  15        0.13       -0.29      2.70 o 
   1  -2  15        0.06        1.03      2.19 o 
  -1  -1  15        0.13       -3.53      3.53 o 
   0  -1  15        0.12        2.60      1.62 o 
   1  -1  15        2.05        1.03      2.75 o 
  -1   0  15        0.20       -1.37      2.81 o 
   0   0  15       28.95       29.72      3.76 o 
  -1   1  15        7.19        5.53      3.37 o 
   0   1  15       14.30       18.30      3.12 o 
                                                 
